# Supplementary material for: Oral manifestations in patients with coronavirus disease 2019 (COVID-19) identified using text mining: an observational study
Source: Sci Rep. 2023 Oct 18;13:17770. doi: 10.1038/s41598-023-44784-2 (PMC10584950; doi:10.1038/s41598-023-44784-2)
Supplement: Supplementary file 1 — Supplementary Table 1. [file 41598_2023_44784_MOESM1_ESM.xlsx]

## Sheet: Supplementary_Table_1
Supplementary_Table_1. The papers related to oral health/dentistry included in the LDL analysis. A total of 1,554 articles were included for the LDA analysis after excluding preprints, duplicate documents based on title, articles with no abstract and after searching for oral health/dentistry keywords.
pub_date	authors	doi	title	excerpt	abstract	source_x
2020-11-16	Woolley, et al.	https://doi.org/10.1016/j.heliyon.2020.e05516	making impressions count: an evaluation of the quality of information provided by orthodontic practices in london in response to the covid-19 pandemic	<br><br>A service evaluation was carried out to assess the quality of information published on websites and social media pages of specialist orthodontic practices in london, against general dental council guidance on communication and advertising and the british orthodontic society (bos) covid-19 specific guidance for orthodontics in primary care in relation to coronavirus disease 2019 (covid-19)…	introduction/objectives: as a result of the coronavirus disease 2019 (covid-19) pandemic, primary care specialist orthodontic practices have been limited to providing emergency treatment only. this has resulted in a cessation of normal face-to-face services and patient advice can only be offered by remote means. a service evaluation was carried out to assess the quality of information published o…	Elsevier; Medline; PMC
2020-12-10	Al-Azzam, et al.	https://doi.org/10.1016/j.heliyon.2020.e05704	a cross-sectional study to determine factors affecting dental and medical studentsâ€™ preference for virtual learning during the covid-19 outbreak	<br><br>Using an online survey questionnaire, a total of 488 students in their basic science years of study (first to the third year) who are enrolled in dental and medical college responded to the online survey.	virtual â€œonlineâ€ teaching has been adopted by most universities around the world during the covid-19 outbreak. this study aims to investigate the factors that might affect studentsâ€™ preference for virtual learning. since a second wave of such pandemic is expected to occur, professors and teaching assistants may want to be prepared and aware to create an effective virtual learning environmen…	Elsevier; Medline; PMC
2020-12-23	Innes, et al.	https://doi.org/10.1016/j.jdent.2020.103556	a systematic review of droplet and aerosol generation in dentistry	<br><br>Objectives: this review aimed to identify which dental procedures generate droplets and aerosols with subsequent contamination, and for these, characterise their pattern, spread and settle.<br><br>Studies investigating clinical dental activities that generate aerosol using duplicate independent screening.<br><br>The findings inform discussion around agps and direct future research to supp…	objectives: this review aimed to identify which dental procedures generate droplets and aerosols with subsequent contamination, and for these, characterise their pattern, spread and settle. data resources: medline(ovid), embase(ovid), cochrane central register of controlled trials, scopus, web of science and lilacs databases were searched for eligible studies from each databaseâ€™s inception to m…	Elsevier; Medline; PMC
2020-10-27	Raj et al.	https://doi.org/10.1016/j.sjbs.2020.10.033	impact of pain, psychological-distress, sars-cov2 fear on adultsâ€™ ohrqol during covid-19 pandemic	<br><br>Hence, we assessed the impact of dental pain, fear of covid-19 and psychological distress during lockdown on the oral health related quality of life of individuals visiting a tertiary dental care center during covid-19 pandemic.<br><br>Demographics, access to pain killers, dental care (yes/no), duration ( 15 days) and intensity of pain were self reported.<br><br>Oral examination was perfo…	corona virus disease (covid-19) has crippled life, families and oral health care delivery. hence, we assessed the impact of dental pain, fear of covid-19 and psychological distress during lockdown on the oral health related quality of life of individuals visiting a tertiary dental care center during covid-19 pandemic. cross sectional study conducted among patients between 18-60 years. demographic…	Elsevier; Medline; PMC
2020-07-26	Politi, et al.	https://doi.org/10.1016/j.bjoms.2020.07.017	the impact of covid-19 on cervico-facial infection of dental aetiology	<br><br>Introduction: cervico-facial infections of dental aetiology can be life-threatening and with the closure of dental practices following the onset of the covid-19, it would be anticipated that their prevalence presenting to maxillofacial surgery would increase and services may be overwhelmed, with patients presenting later with a potential subsequent increase in morbidity.<br><br>Methods: a…	introduction: cervico-facial infections of dental aetiology can be life-threatening and with the closure of dental practices following the onset of the covid-19, it would be anticipated that their prevalence presenting to maxillofacial surgery would increase and services may be overwhelmed, with patients presenting later with a potential subsequent increase in morbidity. methods: a retrospective …	Elsevier; Medline; PMC
2020-04-10	Yu, et al.	https://doi.org/10.1016/j.joen.2020.04.001	characteristics of endodontic emergencies during coronavirus disease 2019 outbreak in wuhan	<br><br>Conclusions: endodontic emergencies, with symptomatic irreversible pulpitis being the most common, consist of a much higher proportion of dental emergencies in a covid-19 high-risk area than normally.	introduction: in late 2019, an outbreak of a new coronavirus named severe acute respiratory syndrome coronavirus 2 was detected in wuhan, china. a great percentage of patients with this disease developed symptoms of dry cough, malaise, and a high fever. during this time, several patients requiring assessment and treatment of endodontic emergencies were directed to the school and hospital of stoma…	Elsevier; Medline; PMC
2020-06-16	Ghai, et al.	https://doi.org/10.1016/j.dsx.2020.06.029	teledentistry during covid-19 pandemic	<br><br>Teledentistry can offer an innovative solution to resume dental practice during this pandemic.<br><br>Teleconsultation, telediagnosis, teletriage, and telemonitoring are subunits of teledentistry that have important functions relevant to dental patients.<br><br>Conclusion: teledentistry can offer a novel solution to resume dental practice during the current pandemic, hence, the need of th…	background and aims: dentistry involve close face-to-face interaction with patients, hence during the covid-19 pandemic, it has mostly been suspended. teledentistry can offer an innovative solution to resume dental practice during this pandemic. in this review, we provide a brief overview of applications of teledentistry. methods: articles on teledentistry, relevant to this review, were searched …	Elsevier; Medline; PMC
2020-10-12	Martinho, et al.	https://doi.org/10.1016/j.joen.2020.10.002	a cross-sectional survey on the impact of coronavirus disease 19 (covid-19) on the clinical practice of endodontists across the united states	<br><br>As of july 2020, most endodontists were active in front line treatment of dental patients (82%).<br><br>Despite the conflict between their roles as health care providers and family members with the potential risk of exposing their families, most of them remain on duty providing front line care for dental treatment.	introduction: this survey investigated the effect of the covid-19 pandemic on the clinical practice of endodontics among the aae members by evaluating the impact on clinical activities, patient screening, infection control measurements, potential transmission, clinical protocols as well as psychological concerns. material and methods: a descriptive, cross-sectional survey was developed to query a…	Elsevier; Medline; PMC
2020-04-28	Fini, et al.	https://doi.org/10.1016/j.oraloncology.2020.104741	what dentists need to know about covid-19	<br><br>Given that covid-19 has lately been detected in infected patientsâ€™ saliva, the covid-19 outbreak is an alert that all dental and other health professionals must be vigilant in defending against the infectious disease spread, and it may enable to assess whether non-invasive saliva diagnostic for covid-19.<br><br>Since the ace-2 was expressing on oral cavity mucosa, there is a potentially…	abstract this article aims at collecting all information needed for dentists regarding the covid-19 pandemic throughout the world by reviewing articles published by now. in late 2019, a pneumonia outbreak of uncertain etiology happened in wuhan, china. there were many reports related to a live-animal and seafood market, supporting that the pathogens were transferred from animals to humans, rapidl…	Elsevier; Medline; PMC
2020-10-30	Patel, et al.	https://doi.org/10.1016/j.heliyon.2020.e05402	infection control in dentistry during covid â€“ 19 pandemic: what has changed?	<br><br>Due to its airborne transmission, aerosols created by natural activities and during dental treatment of infected individuals have become a potential vehicle of transmission and threat.<br><br>The objective of this review was to assess the existing infection control measures taken in dental health-care settings and suggest modifications to reduce the transmission of novel coronavirus.<br><…	the novel coronavirus (covid-19) pandemic has emerged disrupting many socio-economical and healthcare aspects across the world. this virus can be transmitted by symptomatic and asymptomatic individuals through saliva and contact. due to its airborne transmission, aerosols created by natural activities and during dental treatment of infected individuals have become a potential vehicle of transmiss…	Elsevier; Medline; PMC
2020-06-30	Goswami, et al.	https://doi.org/10.1016/j.jobcr.2020.06.014	time to restart: a comparative compilation of triage recommendations in dentistry during the covid âˆ’19 pandemic	<br><br>It has significantly affected the dental professionals in their clinical practices, hospitals and even dental schools.<br><br>Due to the risk of cross â€“ infection involved within in the dental setting, the dental professional is even scared to provide emergent treatment for a patient.<br><br>Aim: the aim of this comparative review is to throw light on the essential knowledge that a clin…	background: the novel coronavirus (covid-19) pandemic has become a enormous challenge for the health care facilitators. it has significantly affected the dental professionals in their clinical practices, hospitals and even dental schools. due to the risk of cross â€“ infection involved within in the dental setting, the dental professional is even scared to provide emergent treatment for a patient…	Elsevier; Medline; PMC
2020-12-19	Amante, et al.	https://doi.org/10.1016/j.identj.2020.12.010	dentistry and the covid-19 outbreak	<br><br>Introduction infection prevention in dental practice is a principle of utmost importance aiming to protect patients, the dental team and ultimately public health.<br><br>The goal of this article is to review the current literature and introduce essential knowledge about covid-19, recommend management protocols and adequate protection for dental professionals during the outbreak.<br><br>Th…	introduction infection prevention in dental practice is a principle of utmost importance aiming to protect patients, the dental team and ultimately public health. a recent pandemic of coronavirus disease 2019 (covid-19), caused by the severe acute respiratory syndrome coronavirus 2 (sars-cov-2), has instigated widespread public concerns worldwide. this highly contagious disease has called for pro…	Elsevier; Medline; PMC
2020-08-19	Yeung, et al.	https://doi.org/10.1016/j.bjoms.2020.08.065	the influence of 2020 coronavirus lockdown on presentation of oral and maxillofacial trauma to a central london hospital	<br><br>This is potentially reflective of the increased availability of acute/emergency dental services in south-east london during the lockdown period.	the novel coronavirus covid-19, was first identified in china in december 2019. its spread resulted in a pandemic, with the united kingdom entering a period of national lockdown on 23rd march 2020 to reduce disease burden on the national health service (nhs). kingâ€™s college hospital is a major trauma centre serving an inner-city population of 700,000with 120,000 patients attending the ed annual…	Elsevier; Medline; PMC
2020-09-16	RÃ¤isÃ¤nen, et al.	https://doi.org/10.1016/j.mehy.2020.110276	periodontal disease and targeted prevention using ammp-8 point-of-care oral fluid analytics in the covid-19 era	<br><br>Potential biomarkers in oral fluid with currently available rapid non-invasive point-of-care technology, such as ammp-8, could help to extend screening and identification of patients at risk for periodontal disease even to situations and places where professional dental expertise and equipment are limited or unavailable such as nursing and care homes, and rural and distant places.	periodontal disease is a chronic multifactorial infectious and inflammatory disease associated with several chronic systemic diseases, such as diabetes, cardiovascular diseases (cvd), chronic obstructive pulmonary disease, hypertension, alzheimerâ€™s disease and so on. these same systemic diseases have been associated with severe covid-19 infections. periodontal disease is one of the most prevale…	Elsevier; Medline; PMC
2020-05-01	Long, et al.	https://doi.org/10.1016/j.bjoms.2020.04.030	the covid-19 effect: number of patients presenting to the mid yorkshire hospitals omfs team with dental infections before and during the covid-19 outbreak	<br><br>This paper investigates the effect of the covid-19 outbreak and closure of dental practices on the frequency and severity of dental infections presenting in our emergency department.<br><br>We compared the mean number of daily emergency department referrals for dental abscesses in the two weeks prior to and following the chief dental officerâ€™s statement advising general dental practitio…	this paper investigates the effect of the covid-19 outbreak and closure of dental practices on the frequency and severity of dental infections presenting in our emergency department. we compared the mean number of daily emergency department referrals for dental abscesses in the two weeks prior to and following the chief dental officerâ€™s statement advising general dental practitioners to cease r…	Elsevier; Medline; PMC
2020-05-29	Quadri, et al.	https://doi.org/10.1016/j.jiph.2020.05.010	novel corona virus disease (covid-19) awareness among the dental interns, dental auxiliaries and dental specialists in saudi arabia: a nationwide study	<br><br>Background: dental health care workers (dhcw's) are invariably at a higher risk of contracting covid-19.<br><br>Methods: a nationwide cross-sectional study targeting dental interns, auxiliaries, and specialists with a two-staged cluster sampling technique was performed.	background: dental health care workers (dhcw's) are invariably at a higher risk of contracting covid-19. the objectives were; to investigate the current knowledge on covid-19 among the dhcw's; and to conduct quasi-experiment among the dhcw's who were unaware of the disseminated covid-19 information. methods: a nationwide cross-sectional study targeting dental interns, auxiliaries, and specialists…	Elsevier; Medline; PMC
2020-05-04	Nuzzolese, et al.	https://doi.org/10.1016/j.fsisyn.2020.04.004	dental autopsy recommendations in sars-cov-2 infected cases	<br><br>The following article is a summary of the recommendations for conducting dental autopsies and management of suspected covid-19 cases.	abstract unidentified human remains with unknown medical history can always pose biological hazards to forensic pathologists and odontologists, including hepatitis c, hiv infection, middle east respiratory syndrome (mers), hemorrhagic fever viruses such as ebola, meningitis and now sars-cov2. the pandemic of the new coronavirus disease (covid-19) has reached 185 countries with an increasing numbe…	Elsevier; Medline; PMC
2020-07-01	Thomas, et al.	https://doi.org/10.1016/j.adaj.2020.06.039	anosmia - a review: in the context of covid 19/orofacial pain	<br><br>In the context of the current covid 19 pandemic, this could be one of the red flags for the dental practitioner in terms of screening potential covid 19 patients.<br><br>Practical implications the dental professional must be cognizant of the fact that anosmia/hyposmia could indicate a more serious underlying local or systemic issue.<br><br>In the coming months of the new reality of covid …	abstract background anosmia/hyposmia is a relatively rare sensory disorder that could indicate an underlying more serious cause. in the context of the current covid 19 pandemic, this could be one of the red flags for the dental practitioner in terms of screening potential covid 19 patients. methods the authors searched electronic databases with regards to anosmia/hyposmia and their relation to lo…	Elsevier; Medline; PMC
2020-12-09	Tao, et al.	https://doi.org/10.1016/j.identj.2020.12.001	psychological impact of the covid-19 pandemic on emergency dental care providers on the frontlines in china	<br><br>To examine the psychological effects on dental care providers in china in the midst of the covid-19 outbreak and factors closely associated with those effects, we conducted a cross-sectional study online with four widely used self-administered questionnaires: the patient health questionnaire-9, the general anxiety disorder-7, the perceived stress scale-10, and the acute stress disorder sc…	covid-19 is an infectious disease emerged at the end of 2019. on 30 january 2020, the who classified it as a pandemic. to examine the psychological effects on dental care providers in china in the midst of the covid-19 outbreak and factors closely associated with those effects, we conducted a cross-sectional study online with four widely used self-administered questionnaires: the patient health q…	Elsevier; Medline; PMC
2020-05-11	Chen, et al.	https://doi.org/10.1016/j.adro.2020.04.021	guidelines to reduce hospitalization rates for patients receiving curative-intent radiation therapy during the covid-19 pandemic: report from a multicenter new york area institution	<br><br>During the covid-19 pandemic, typical resources used to help manage patients, such as dental services, interventional radiology, rehabilitation and others are limited or not at all available.	as the covid-19 pandemic spreads around the globe, access to radiation therapy remains critical for cancer patients. the priority for all radiation oncology departments is to protect the staff and to maintain operations in providing access to those patients requiring radiation therapy services. patients with tumors of the aerodigestive tract and pelvis amongst others often experience toxicity dur…	Elsevier; Medline; PMC
2020-07-05	Checchi, et al.	https://doi.org/10.1111/idj.12601	covidâ€19 dentistryâ€related aspects: a literature overview	<br><br>Because sarsâ€covâ€2 is highly infective through airborne contamination, the high infection risk in the dental environment is a serious problem for both professional practitioners and patients.	a new coronavirus (sarsâ€covâ€2) was detected in china at the end of 2019 and has since caused a worldwide pandemic. this virus is responsible for an acute respiratory syndrome (covidâ€19), distinguished by a potentially lethal interstitial bilateral pneumonia. because sarsâ€covâ€2 is highly infective through airborne contamination, the high infection risk in the dental environment is a seri…	Elsevier; Medline; PMC
2020-08-25	Forrester, et al.	https://doi.org/10.1016/j.bjoms.2020.08.100	oral and maxillofacial dental care professionals in critical care during covid-19 pandemic	<br><br>This article reports on the extended role of the departments dental care professionals (dcps) and the tremendous opportunity and value that temporary redeployment presented.	at the high of the covid-19 pandemic there was a â€˜call to armsâ€™ across the oral and maxillofacial staff. this article reports on the extended role of the departments dental care professionals (dcps) and the tremendous opportunity and value that temporary redeployment presented.	Elsevier; Medline; PMC
2020-08-22	Patel, et al.	https://doi.org/10.1016/j.joen.2020.08.008	to drill or not to drill: management of endodontic emergencies and in-process patients during the covid-19 pandemic	<br><br>Introduction: dental professionals are at a high-risk of contracting covid-19 infection due to their scope of practice with aerosol-generating procedures.<br><br>Recommendation by the center for disease control to suspend elective dental procedures and avoid aerosol-generating procedures posed significant challenges in the management of patients presenting with endodontic emergencies and …	introduction: dental professionals are at a high-risk of contracting covid-19 infection due to their scope of practice with aerosol-generating procedures. recommendation by the center for disease control to suspend elective dental procedures and avoid aerosol-generating procedures posed significant challenges in the management of patients presenting with endodontic emergencies and uncertainty of …	Elsevier; Medline; PMC
2020-08-12	Kanaparthi, et al.	https://doi.org/10.1016/j.jobcr.2020.08.001	awareness of covid 19 pandemic among dental practioners of telangana state, india: a cross sectional survey	<br><br>The dental professionals are considered to be at high risk, as most of the treatments may lead to the spread of infection due to direct proximity with saliva, blood and aerosols generation.<br><br>Aim: the aim of the current study was to evaluate the awareness, regarding covid19 pandemic among dental practioners in state of telangana.<br><br>Materials and methodology: a self-administered,…	background: coronavirus diseases (covid-19) is a public health emergency of international concern. the dental professionals are considered to be at high risk, as most of the treatments may lead to the spread of infection due to direct proximity with saliva, blood and aerosols generation. aim: the aim of the current study was to evaluate the awareness, regarding covid19 pandemic among dental pract…	Elsevier; Medline; PMC
2020-04-07	Alharbi, et al.	https://doi.org/10.1016/j.sdentj.2020.04.001	guidelines for dental care provision during the covid-19 pandemic	<br><br>Several dental care facilities in affected countries have been completely closed or have been only providing minimal treatment for emergency cases.<br><br>However, several facilities in some affected countries are still providing regular dental treatment.<br><br>This can in part be a result of the lack of universal protocol or guidelines regulating the dental care provision during such a …	since the coronavirus disease 2019 (covid-19) outbreak was declared a pandemic on 11 march 2020. several dental care facilities in affected countries have been completely closed or have been only providing minimal treatment for emergency cases. however, several facilities in some affected countries are still providing regular dental treatment. this can in part be a result of the lack of universal…	Elsevier; Medline; PMC
2020-08-20	Cotrin, et al.	https://doi.org/10.1016/j.ajodo.2020.06.028	urgencies and emergencies in orthodontics during the coronavirus disease 2019 pandemic: brazilian orthodontists' experience	<br><br>Methods: early in 2020, as the covid-19 pandemic spread around the world, routine dental care was suspended in many countries, and only patients needing urgent or emergency care could be seen.<br><br>They answered questions regarding dental office and appointments during the pandemic, the type of urgency or emergency care provided, the type of appliance and urgencies, etc.<br><br>The leve…	introduction: the present study aimed to evaluate the most common urgencies and emergencies in orthodontics during the coronavirus disease 2019 (covid-19) pandemic and to assess how orthodontists in brazil were dealing with patients and challenges. methods: early in 2020, as the covid-19 pandemic spread around the world, routine dental care was suspended in many countries, and only patients needi…	Elsevier; Medline; PMC
2020-04-22	HÃ¤fner, et al.	https://doi.org/10.1016/j.bj.2020.04.001	bargain with the tooth fairy â€“ the savings accounts for dental stem cells	<br><br>In this issue, we glance behind the scenes of dental stem cell preservation for potential therapeutic use, and discover that cancer cells hijack podoplanin expression to induce thrombosis.	abstract despite the hard times covid-19 has imposed on us, the biomedical journal strives to provide fresh and compelling reading material - to be enjoyed safely from home. in this issue, we glance behind the scenes of dental stem cell preservation for potential therapeutic use, and discover that cancer cells hijack podoplanin expression to induce thrombosis. moreover, we learn how the helicase …	Elsevier; Medline; PMC
2020-08-07	Lv, et al.	https://doi.org/10.1016/j.jds.2020.07.016	management of oral medicine emergencies during covid-19: a study to develop practice guidelines	<br><br>However, urgent oral cares and emergencies are still operated and delivered by on-call dental practitioners.	coronavirus disease (covid-19) pandemic has become a significant global public health concern. since the announcement of the public health emergency of international concern, many countries have implemented lockdown and restrictive quarantines; therefore, routine dentistry, as well as oral medicine practice, have been suspended in several countries. however, urgent oral cares and emergencies are …	Elsevier; Medline; PMC
2020-09-20	Foxton, et al.	https://doi.org/10.1016/j.jdsr.2020.08.003	current concepts for operatively managing carious lesions extending into dentine using bioactive and adhesive direct restorative materials	<br><br>With the increased risks of transmission of covid-19 when aerosol generating procedures are carried out in dentistry, following a minimally invasive approach to managing dental caries should be given serious consideration.	this article reviews the current concepts for operatively managing carious lesions extending into dentine with minimal removal of tooth structure and restoring with dentine adhesives and direct composite resin. it looks sequentially at the operative steps involved including remineralisation with bioactive cements, bonding to caries-affected dentine including smear-layer modification using hocl, c…	Elsevier; Medline; PMC
2020-10-03	Yang, et al.	https://doi.org/10.1016/j.prosdent.2020.08.004	learner behaviors in synchronous online prosthodontic education during the 2020 covid-19 pandemic	<br><br>Material and methods: all live online prosthodontic courses held by an online dental school in china from february to may 2020 were retrieved.	statement of problem: synchronous online prosthodontic courses became a popular learning mode during the 2020 covid-19 pandemic crisis. nonetheless, the extent of learner participation and completion of these courses remains unknown. purpose: the purpose of this study was to assess learner behaviors in synchronous online prosthodontic continuing education lectures in china during the 2020 covid-1…	Elsevier; Medline; PMC
2020-10-17	Pruthi, et al.	https://doi.org/10.1016/j.jobcr.2020.10.010	comprehensive guidelines to practice prosthodontic procedures and implant treatment during covid-19 era: a narrative review	<br><br>Objectives: to present a comprehensive review of current literature available on corona virus disease and dentistry, modifications required in dental and laboratory settings; and recommended disinfection protocols in current scenario.<br><br>Conclusion: the covid-19 necessitates the need to adopt a balanced approach while treating patients and safeguarding the dental professionals at the …	objectives: to present a comprehensive review of current literature available on corona virus disease and dentistry, modifications required in dental and laboratory settings; and recommended disinfection protocols in current scenario. special emphasis has been given to discuss guidelines for handling different prosthodontic procedures and implications of this pandemic on prosthodontic practice, e…	Elsevier; Medline; PMC
2020-05-27	Schwendicke, et al.	https://doi.org/10.1016/j.jdent.2020.103387	impact of sars-cov2 (covid-19) on dental practices: economic analysis	<br><br>We assessed the economic impact of such policies on dental practices in germany using a modelling approach.<br><br>A telephone-based survey was conducted on 24th march to 2nd april 2020 on a random sample of 300 german dentists (response: n = 146) to determine the experienced dental services utilization changes in these service blocks.<br><br>Conclusions covid-19 and associated policies w…	abstract objectives to combat sars-cov2 (covid-19), policy makers worldwide have adopted different policy alternatives, often including mitigation/suppression policies. we assessed the economic impact of such policies on dental practices in germany using a modelling approach. methods a providerâ€™s perspective within german healthcare was taken, with two provider scenarios (low/high volume practi…	Elsevier; Medline; PMC
2020-07-09	Pajpani, et al.	https://doi.org/10.1016/j.bjoms.2020.07.004	rapid response: activity from a hospital based urgent dental care centre during the covid-19 pandemic	<br><br>Abstract aim on 23rd march, the uk government announced a nationwide lockdown in response to the covid-19 pandemic, resulting in the unequivocal and absolute cessation of all elective dental treatment.<br><br>With much conflicting evidence on best practice to deliver safe treatment comprising of emergency dento-alveolar surgery, this paper describes the protocols which were undertaken to …	abstract aim on 23rd march, the uk government announced a nationwide lockdown in response to the covid-19 pandemic, resulting in the unequivocal and absolute cessation of all elective dental treatment. with much conflicting evidence on best practice to deliver safe treatment comprising of emergency dento-alveolar surgery, this paper describes the protocols which were undertaken to successfully se…	Elsevier; Medline; PMC
2020-10-26	MacDonald, et al.	https://doi.org/10.1016/j.oooo.2020.10.017	guidelines for oral and maxillofacial imaging: covid-19 considerations	<br><br>Sars-cov-2, the virus causing the current covid-19 pandemic, is not only highly infectious but can induce serious outcomes in vulnerable individuals including dental patients and dental health care providers (dhcp).<br><br>Responses to covid-19 have been published by the centers for disease control and prevention and the american dental association but a more specific response is required…	sars-cov-2, the virus causing the current covid-19 pandemic, is not only highly infectious but can induce serious outcomes in vulnerable individuals including dental patients and dental health care providers (dhcp). responses to covid-19 have been published by the centers for disease control and prevention and the american dental association but a more specific response is required for the safe p…	Elsevier; Medline; PMC
2020-09-30	Bakaeen, et al.	https://doi.org/10.1016/j.adaj.2020.09.022	dentists knowledge, attitudes and professional behavior towards covid-19 pandemic: a multi-site survey of dentists perspectives	<br><br>Background covid-19 continues to impact the dental community worldwide.<br><br>On the level of comfortable with the preventive measures and provisions of treatment during the covid-19 pandemic, the global score was low (14/30), and the differences between regions were significant (p <0.01), dentists working in private practice and general dental practitioners were less comfortable (p<0.01…	background covid-19 continues to impact the dental community worldwide. the authors conducted a cross sectional electronic study to examine dentistsâ€™ knowledge, attitudes and professional behavior towards covid-19 and the impact on their livelihood through a multi-site survey. methods a questionnaire was circulated by electronic mail and social media platforms to dentists in north america, euro…	Elsevier; Medline; PMC
2020-07-10	Xiong, et al.	https://doi.org/10.1016/j.ajodo.2020.07.005	mental distress in orthodontic patients during the covid-19 epidemic	<br><br>Multiple factors affected the level of anxiety of orthodontic patients, such as the type of orthodontic appliance, interval from the last dental visit, manner of communication with the orthodontist, and the localities of the pandemic progression.	introduction the ongoing coronavirus disease 2019 (covid-19) outbreak impacts the mental health of patients, health workers and the public. the level of impact on the mental health of orthodontic patients in treatment is unknown. the objective of the study was to evaluate the mental health of orthodontic patients in china during the early stage of the pandemic. methods an online questionnaire typ…	Elsevier; Medline; PMC
2020-03-16	Guo, et al.	https://doi.org/10.1016/j.jds.2020.02.002	the impact of the covid-19 epidemic on the utilization of emergency dental services	<br><br>Background/purpose: to assess how the current covid-19 epidemic influenced peoples' utilization of emergency dental services in beijing, china.<br><br>Methods: the first-visit patients seeking emergency dental services before or at the beginning of the covid-19 epidemic were retrieved.<br><br>Thirty-eight percent fewer patients visited the dental urgency at the beginning of the covid-19 e…	background/purpose: to assess how the current covid-19 epidemic influenced peoples' utilization of emergency dental services in beijing, china. methods: the first-visit patients seeking emergency dental services before or at the beginning of the covid-19 epidemic were retrieved. their demographic characteristics and the reasons for visiting were recorded and analyzed. results: there were 2,537 pa…	Elsevier; Medline; PMC
2020-06-05	Guo, et al.	https://doi.org/10.1016/j.ajodo.2020.05.006	controls of sars-cov-2 transmission in orthodontic practice	<br><br>Since orthodontic treatment involves large population who need routine return-visits, it was significantly affected and suspended because of the covid-19 pandemic and the shutdown of the dental clinics and hospitals.	abstract the coronavirus disease 2019 (covid-19) caused by the severe acute respiratory syndrome coronavirus 2 (sars-cov-2) has attracted worldwide concerns because of its high person-to-person infectivity and lethality, and it was labeled as a pandemic as the rapid increase of confirmed cases in most areas around the world became evident. the sars-cov-2 is mainly transmitted through respiratory …	Elsevier; Medline; PMC; WHO
2020-05-25	Blackhall, et al.	https://doi.org/10.1016/j.bjoms.2020.05.020	provision of emergency maxillofacial service during the covid-19 pandemic : a collaborative five centre uk study	<br><br>Of the 211 dental related emergencies, 71% could have been managed in the primary care setting.	the global pandemic of coronavirus disease (covid-19) represents one of the greatest challenges to healthcare systems, and has forced medical specialties to rapidly adapt their approaches to patient care. oral and maxillofacial surgery is considered particularly at risk of disease transmission due to aerosol generation during surgical interventions, patient proximity and operating environment. on…	Elsevier; Medline; PMC
2020-08-13	Kwak, et al.	https://doi.org/10.1016/j.jds.2020.08.003	guidance for dental treatment of patients with disabilities during covid-19 pandemic	<br><br>They often require immediate dental treatment for severe pain and greater precautions are needed to cope with covid-19.<br><br>For behavior management, dental treatment is often provided under general anesthesia with meticulous preoperative evaluation and the use of high-quality viral filters.<br><br>In response to covid-19, additional considerations should be taken for dental procedures …	abstract people with disabilities are challenged managing their oral hygiene and more often burdened with oral diseases. they often require immediate dental treatment for severe pain and greater precautions are needed to cope with covid-19. the potential for covid-19 infection can be relatively high in patients with disabilities due to concomitant systemic diseases, unique individual circumstance…	Elsevier; Medline; PMC
2020-07-18	Ren, et al.	https://doi.org/10.1016/j.jdent.2020.103434	risk for dental healthcare professionals during the covid-19 global pandemic: an evidence-based assessment	<br><br>Abstract objectives heightened anxiety among dental healthcare professionals (dhps) during the covid-19 pandemic stems from uncertainties about the effectiveness of personal protective equipment (ppe) against dental aerosols and risk levels of asymptomatic patients.<br><br>Our objective was to assess the risks for dhps providing dental care during the pandemic based on available scientifi…	abstract objectives heightened anxiety among dental healthcare professionals (dhps) during the covid-19 pandemic stems from uncertainties about the effectiveness of personal protective equipment (ppe) against dental aerosols and risk levels of asymptomatic patients. our objective was to assess the risks for dhps providing dental care during the pandemic based on available scientific evidence. met…	Elsevier; Medline; PMC
2020-08-12	Gohel, et al.	https://doi.org/10.1016/j.cegh.2020.07.008	knowledge and perceptions about covid-19 among the medical and allied health science students in india: an online cross-sectional survey	<br><br>High proportion of students were from pharmacy (45.73%) followed by medical (22.52%), physiotherapy, nursing and dental background.	background: an infection (covid-19) without any specific cure makes the people more vulnerable to get affected due to insufficient knowledge and unhealthy practices. in this scenario, healthcare students can act as reliable information providers. this study aimed to assess the knowledge and perception about covid-19 among medical and allied health science students. methods: a web-based cross sect…	Elsevier; Medline; PMC
2020-10-23	Bustati, et al.	https://doi.org/10.1016/j.ejwf.2020.10.003	the impact of covid-19 pandemic on patients receiving orthodontic treatment- an online questionnaire cross sectional study	<br><br>Background the spread of covid-19 has led to a major public health issue; most dental clinics were closed and millions of orthodontic patients were unable to complete their treatment, this study aimed to assess the challenges faced by patients receiving orthodontic treatment and their proffered solutions to overcoming these challenges during this pandemic.	background the spread of covid-19 has led to a major public health issue; most dental clinics were closed and millions of orthodontic patients were unable to complete their treatment, this study aimed to assess the challenges faced by patients receiving orthodontic treatment and their proffered solutions to overcoming these challenges during this pandemic. methods an online questionnaire was deve…	Elsevier; Medline; PMC
2020-05-13	Turkistani, et al.	https://doi.org/10.1016/j.ajodo.2020.04.016	precautions and recommendations for orthodontic settings during the covid-19 outbreak: a review	<br><br>Although no cases of covid-19 cross-transmission within a dental facility have been reported, the risk exists and the disease is still emerging.	abstract introduction coronavirus disease 2019 (covid-19) is contagious disease caused by the sars-cov-2 virus. it emerged as a global pandemic early in 2020, affecting more than 2000 countries and territories. the infection is highly contagious with disease transmission reported from asymptomatic carriers, including children. it spreads through person-to-person contact, via aerosol and droplets.…	Elsevier; Medline; PMC
2020-11-19	Kumar et al.	https://doi.org/10.1016/j.childyouth.2020.105734	dentistry for children during and post covid-19 pandemic outbreak	<br><br>Background during and post covid-19 pandemic outbreak, it is essential for safeguarding this viral infection control and prevention in pediatric dental practices.<br><br>The role of parents and pediatric dentist and their dental team requires specific guidance to deal with dental problems in children in the dental operatory during and post-pandemic outbreak covid-19 disease.<br><br>Purpos…	background during and post covid-19 pandemic outbreak, it is essential for safeguarding this viral infection control and prevention in pediatric dental practices. the role of parents and pediatric dentist and their dental team requires specific guidance to deal with dental problems in children in the dental operatory during and post-pandemic outbreak covid-19 disease. purpose to report dentistry …	Elsevier; Medline; PMC
2020-09-24	Shirai, et al.	https://doi.org/10.1016/j.rmcr.2020.101230	covid-19 pneumonia complicated by bilateral pneumothorax: a case report	<br><br>He was diagnosed with coronavirus disease 2019 (covid-19) pneumonia and was admitted to the medical hospital, tokyo medical and dental university.	background: pneumothorax is a rare but life-threatening complication associated with pneumonia caused by severe acute respiratory syndrome coronavirus 2 (sars-cov-2). case presentation: informed consent was obtained from the patient himself.a 50-year-old man presented with a 9-day history of fever, cough, and dyspnoea. he was diagnosed with coronavirus disease 2019 (covid-19) pneumonia and was ad…	Elsevier; Medline; PMC
2020-05-12	Hammond, et al.	https://doi.org/10.1016/j.bjoms.2020.05.008	setting up and maximising the usage of an urgent dental care centre in blackpool. sharing our experiences	<br><br>An integrated urgent dental care centre with tier 2 oral surgery support was set up in blackpool starting 24(th) march 2020.	an integrated urgent dental care centre with tier 2 oral surgery support was set up in blackpool starting 24(th) march 2020. this was in reaction to the covid-19 pandemic. in the first month 1433 patients had telephone consultations and 713 extractions were performed. the challenges surrounding set up and continuity of care are discussed.	Elsevier; Medline; PMC
2020-10-15	Estrich, et al.	https://doi.org/10.1016/j.adaj.2020.09.005	estimating covid-19 prevalence and infection control practices among us dentists	<br><br>Background: understanding the risks associated with severe acute respiratory syndrome coronavirus 2 (sars-cov-2) transmission during oral health care delivery and assessing mitigation strategies for dental offices are critical to improving patient safety and access to oral health care.<br><br>Dentists from every us state (n = 2,195) answered questions about covid-19â€“associated symptoms,…	background: understanding the risks associated with severe acute respiratory syndrome coronavirus 2 (sars-cov-2) transmission during oral health care delivery and assessing mitigation strategies for dental offices are critical to improving patient safety and access to oral health care. methods: the authors invited licensed us dentists practicing primarily in private practice or public health to p…	Elsevier; Medline; PMC
2020-07-30	Patil, et al.	https://doi.org/10.1016/j.disamonth.2020.101056	dental care and personal protective measures for dentists and non-dental health care workers	<br><br>As a pathogen spread primarily by the respiratory route covid-19 infection not only poses significant risks to health care workers, but to dentists and dental health care workers, owing to the potential prolonged exposure and proximity to patients.<br><br>This holds true for non-dentist health care workers who often in the setting of emergency departments and urgent care centers are taske…	as a pathogen spread primarily by the respiratory route covid-19 infection not only poses significant risks to health care workers, but to dentists and dental health care workers, owing to the potential prolonged exposure and proximity to patients. this holds true for non-dentist health care workers who often in the setting of emergency departments and urgent care centers are tasked with addressi…	Elsevier; Medline; PMC
2020-10-07	Li, et al.	https://doi.org/10.1016/j.jiph.2020.09.013	precautions in dentistry against the outbreak of corona virus disease 2019	<br><br>Due to the relatively closed environment of dental clinics and the unique nature of dental procedures, both dental personnel and patients are easy to get infection through currently known respiratory droplet transmission, aerosol transmission, close contact transmission and other ways, inducing mutual cross-infection.<br><br>Dental practitioners are facing unprecedented challenges due to …	the outbreak of coronavirus disease 2019 (covid-19) has become a severe global acute respiratory pandemic around the world in just a few months with an increasing number of infections and deaths. covid-19 is a highly contagious and fatal disease. almost everyone in the population is susceptible, and the incubation period is 1-14 days, mostly 3-7 days. the clinical symptoms of the covid-19 are fev…	Elsevier; Medline; PMC
2020-08-21	Shah, et al.	https://doi.org/10.1016/j.amsu.2020.08.007	covid-19 and paediatric dentistry- traversing the challenges. a narrative review	<br><br>A dental setting is at a high risk of cross infection amid patients and dental practitioner's owing to the spread of infection via droplets suspended in the air by infected symptomatic or asymptomatic subjects.	the coronavirus disease (covid-19) pandemic has become a major global public health emergency with a focus on preventing the spread of this virus for controlling this crisis. a dental setting is at a high risk of cross infection amid patients and dental practitioner's owing to the spread of infection via droplets suspended in the air by infected symptomatic or asymptomatic subjects. this review a…	Elsevier; Medline; PMC
2020-12-09	Arieta-Miranda, et al.	https://doi.org/10.1016/j.heliyon.2020.e05612	quality assessment of clinical practice guidelines for the management of paediatric dental emergencies applicable to the covid-19 pandemic, using the agree ii instrument. a systematic review	<br><br>Objective: to assess the quality of clinical practice guidelines (cpg) related to the management of paediatric dental emergencies applicable to the covid-19 pandemic, through the use of the measuring instrument agree ii (appraisal of guidelines for research and evaluation in europe).<br><br>Furthermore, because of the need to identify cpg that meet the inclusion criteria, a manual search,…	objective: to assess the quality of clinical practice guidelines (cpg) related to the management of paediatric dental emergencies applicable to the covid-19 pandemic, through the use of the measuring instrument agree ii (appraisal of guidelines for research and evaluation in europe). sources and data collection: a rigurous online search of cpg was accomplished among the main cpg compilers: nation…	Elsevier; Medline; PMC
2020-12-26	Melo, et al.	https://doi.org/10.1016/j.identj.2020.12.028	covid-19 management in clinical dental care part iii: patients and the dental office	<br><br>In the context of clinical dental care, a significant number of new recommendations have been implemented in order to comply with public health policies, ensuring the safety of dental care professionals, staff, and patients, and preventing further spread of the virus.<br><br>This paper is the 3rd in a series of three on the management of covid-19 in clinical dental care and presents a set…	the covid-19 pandemic dramatically changed all aspects of life. in the context of clinical dental care, a significant number of new recommendations have been implemented in order to comply with public health policies, ensuring the safety of dental care professionals, staff, and patients, and preventing further spread of the virus. this paper is the 3rd in a series of three on the management of co…	Elsevier; Medline; PMC
2020-08-15	Mehrotra, et al.	https://doi.org/10.1016/j.mjafi.2020.07.001	a cross-sectional survey to assess the knowledge regarding coronavirus disease (covid-19) among health care professionals	<br><br>There was no statistically significant difference in the scores of doctors, nursing officers and dental surgeons (p = 0.200).	background: in late 2019, the world saw a viral outbreak of unprecedented scale that sent a significant fraction of humankind into either quarantine or lockdown. coronavirus disease 2019 (covid-19) is a respiratory tract infection caused by the severe acute respiratory syndrome coronavirus 2 (sars-cov-2), which was first recognized in wuhan, china, in december 2019. methods: we created and admini…	Elsevier; Medline; PMC; WHO
2020-07-10	Sa, et al.	https://doi.org/10.1016/j.prosdent.2020.06.004	coronavirus disease 2019 (covid-19): experiences and protocols from the department of prosthodontics at the wuhan university	<br><br>Results during the covid-19 outbreak period, clinical care was provided for patients with dental emergencies using enhanced grade 2 or garde 3 personal protective equipment (ppe).<br><br>Online webinars and lectures were provided for the predoctoral students, residents, and dentists to minimize the interruption in their education and engage the dental community amid the pandemic.<br><br>D…	abstract statement of problem the novel coronavirus disease 2019 (covid-19) is a global pandemic, and many countries and regions are still currently in the midst of the outbreak. this pandemic has caused prosthodontics units to suspend their clinical and educational operations in academia. purpose the purpose of this article was to review the experiences from the department of prosthodontics, wuh…	Elsevier; Medline; PMC
2020-06-07	Russell, et al.	https://doi.org/10.1016/j.joen.2020.05.012	development of a device to reduce oropharyngeal aerosol transmission	<br><br>The world-wide covid-19 pandemic has greatly impacted dental practice.<br><br>In an effort to reduce potential exposure to aerosols generated during treatment, a device has been developed in which a polycarbonate shield is mounted to the dental operating microscope with an attached high velocity vacuum hose.	the world-wide covid-19 pandemic has greatly impacted dental practice. issues confronting practicing dentists include possible transmission of disease by droplets/ aerosol or contact with contaminated surfaces. dentists are at increased risk due to their proximity to the oropharynx. in an effort to reduce potential exposure to aerosols generated during treatment, a device has been developed in wh…	Elsevier; Medline; PMC
2020-08-19	Chang, et al.	https://doi.org/10.1016/j.jds.2020.07.011	innovation of dental education during covid-19 pandemic	<br><br>Many dental schools have been locked down to minimize the spread out of this coronavirus infection.<br><br>Close contact between human being are required for all those learning process in traditional dental education.<br><br>Learning methods should be innovated to keep on the learning process but away from being infected for dental education during pandemic.<br><br>The purpose of this man…	background/purpose: the impact of the pandemic of covid-19 has a certain influence on various walks of life around the world. because of the pandemic of this novel coronavirus in terms of covid-19, the social life global wide has been changed a lot. to keep the social distance between human being to prevent from being infected is the most important strategy for all the countries. many dental scho…	Elsevier; Medline; PMC
2020-09-06	DeStefano, et al.	https://doi.org/10.1016/j.engreg.2020.08.002	applications of pla in modern medicine	<br><br>Pla has shown promise as a biomaterial in a plethora of healthcare applications such as tissue engineering or regenerative medicine, cardiovascular implants, dental niches, drug carriers, orthopedic interventions, cancer therapy, skin and tendon healing, and lastly medical tools / equipment.	polylactic acid (pla) is a versatile biopolymer. pla is synthesized with ease from abundant renewable resources and is biodegradable. pla has shown promise as a biomaterial in a plethora of healthcare applications such as tissue engineering or regenerative medicine, cardiovascular implants, dental niches, drug carriers, orthopedic interventions, cancer therapy, skin and tendon healing, and lastly…	Elsevier; PMC
2020-06-01	MohammadSadeghi, et al.	https://doi.org/10.1016/j.mehy.2020.109874	pharmacotherapy for reducing saliva and droplet production in airborne procedures may help to decrease the covid-19 transmission: a hypothesis	<br><br>Preventing the transmission of this virus during medical and dental procedures producing airborne particles and droplets, could be considered as one of the main venues in prevention of coronavirus disease 2019 (covid-19) transmission in health care facilities.	the pandemic of severe acute respiratory syndrome coronavirus 2 (sars-cov-2) has affected health care service practices worldwide. therefore, a global reaction to prepare health care systems is mandatory. preventing the transmission of this virus during medical and dental procedures producing airborne particles and droplets, could be considered as one of the main venues in prevention of coronavir…	Elsevier; Medline; PMC
2020-10-09	Silva, et al.	https://doi.org/10.1016/j.joen.2020.09.018	recommendations for managing endodontic emergencies during covid-19 outbreak	<br><br>The aim of this report was to contribute to the practice of endodontics by proposing a general protocol for the management of emergencies showing the rationale for remote diagnosis, clinical procedures and use of personal protective equipment and barriers at the dental office, during the covid-19 outbreak.<br><br>Results: recommendations from cochrane oral health (cho), the american denta…	introduction: management of endodontic emergencies has been particularly challenging during the covid-19 outbreak due to the possible generation of airborne particles and aerosols. the aim of this report was to contribute to the practice of endodontics by proposing a general protocol for the management of emergencies showing the rationale for remote diagnosis, clinical procedures and use of perso…	Elsevier; Medline; PMC
2020-11-19	Dar-Odeh, et al.	https://doi.org/10.1016/j.jds.2020.11.007	what the dental practitioner needs to know about pharmaco-therapeutic modalities of covid-19 treatment: a review	<br><br>This review aimed to highlight covid-19 pharmacotherapeutic agents that are relevant to dental practice in terms of their clinical indications in covid-19 and dental practice, as well as their adverse effects as they impact the dental patient.<br><br>Pharmacotherapeutic agents were extracted and only those relevant to dental practice were included for review.<br><br>Results: for analysis,…	background: /purpose: several pharmacotherapeutic methods have been used for the treatment of covid-19 with varying degrees of success. no definitive treatment or vaccine has been officially approved to-date. this review aimed to highlight covid-19 pharmacotherapeutic agents that are relevant to dental practice in terms of their clinical indications in covid-19 and dental practice, as well as the…	Elsevier; Medline; PMC
2020-12-30	Langella, et al.	https://doi.org/10.1016/j.joen.2020.11.025	clinical response to covid-19 and utilization of an emergency dental clinic in an academic institution	<br><br>Introduction: the spread of coronavirus disease 2019 (covid-19) in the spring of 2020 resulted in the temporary suspension of elective dental procedures and clinical dental education in academic institutions.<br><br>This study describes the utilization of the tufts university school of dental medicine (tusdm) emergency dental clinic during the peak surge in covid-19 cases in massachusetts…	introduction: the spread of coronavirus disease 2019 (covid-19) in the spring of 2020 resulted in the temporary suspension of elective dental procedures and clinical dental education in academic institutions. this study describes the utilization of the tufts university school of dental medicine (tusdm) emergency dental clinic during the peak surge in covid-19 cases in massachusetts, highlighting …	Elsevier; Medline; PMC
2020-11-05	Olivieri, et al.	https://doi.org/10.1016/j.joen.2020.10.023	general anxiety in the dental staff and hemodynamic changes during endodontists' workday in the covid-19 pandemic: a prospective longitudinal study.	<br><br>Objectives: to assess general anxiety levels in endodontists and dental assistants related to different conditions during the pandemic and lockdown, and to evaluate hemodynamic changes in endodontists' heart rate, blood pressure, and blood oxygenation during their workday.<br><br>Methods: anxiety levels in endodontists and dental assistants were recorded weekly during the state of alarm d…	objectives: to assess general anxiety levels in endodontists and dental assistants related to different conditions during the pandemic and lockdown, and to evaluate hemodynamic changes in endodontists' heart rate, blood pressure, and blood oxygenation during their workday. methods: anxiety levels in endodontists and dental assistants were recorded weekly during the state of alarm declared due to …	Elsevier; Medline; PMC
2020-05-29	Lee, et al.	https://doi.org/10.1016/j.jds.2020.05.011	dental care and infection-control procedures during the covid-19 pandemic: the experience in taipei city hospital, taiwan	<br><br>Therefore, dental professionals are at a high risk of sars-cov-2 infection.<br><br>To prevent nosocomial sars-cov-2 spread during dental procedures, taipei city hospital established a dental patient triage and workflow algorithm for the provision of dental services during the covid-19 pandemic.<br><br>Given the highly contagious nature of sars-cov-2, it is imperative to institute an appro…	coronavirus disease 2019 (covid-19), caused by the severe acute respiratory syndrome coronavirus 2 (sars-cov-2), has now widely spread globally. the main transmission routes of sars-cov-2 comprise human-to-human droplet infection, including inhalation and contact infection of patientâ€™s saliva, blood and other body fluids through oral mucosa, nasal mucosa, and the eyes, and orofecal transmission…	Elsevier; Medline; PMC
2020-08-06	Bradford et al.	https://doi.org/10.1016/j.ssci.2020.104920	a scoping review of surgical masks and n95 filtering facepiece respirators: learning from the past to guide the future of dentistry	<br><br>Accompanying this concern were many conflicting dialogues about which forms of personal protective equipment best protect dental health care practitioners and their patients from viral exposure.<br><br>We use this information to conclude our review with several practical, evidence-based recommendations for mask use in dental and dental educational clinics.	with the 2019 emergence of coronavirus disease 19 (colloquially called covid-19) came renewed public concern about airborne and aerosolized virus transmission. accompanying this concern were many conflicting dialogues about which forms of personal protective equipment best protect dental health care practitioners and their patients from viral exposure. in this comprehensive review we provide a th…	Elsevier; Medline; PMC
2020-08-15	Vergara-Buenaventura, et al.	https://doi.org/10.1016/j.bjoms.2020.08.016	the use of mouthwashes against covid-19 in dentistry	<br><br>Abstract the proximity to the patient during dental care, high generation of aerosols, and the identification of sars-cov-2 in saliva have suggested the oral cavity as a potential reservoir for covid-19 transmission.	abstract the proximity to the patient during dental care, high generation of aerosols, and the identification of sars-cov-2 in saliva have suggested the oral cavity as a potential reservoir for covid-19 transmission. mouthwashes are widely used solutions due to their ability to reduce the number of microorganisms in the oral cavity. although there is still no clinical evidence that it uses can pr…	Elsevier; Medline; PMC
2020-09-15	de et al.	https://doi.org/10.1016/j.childyouth.2020.105469	covid-19 pandemic and pediatric dentistry: fear, eating habits and parentâ€™s oral health perceptions	<br><br>Five hundred sixty-eight people denied seeking medical or dental care.<br><br>Most parents (66.6%) would only seek urgent dental care.<br><br>There was an association between parentsâ€™ willingness to take their children to dental appointments with the fear level (p<0.001).<br><br>Parents fear covid-19 and it impacts their behavior regarding seeking dental care for their children.	background: severe measures have been implemented around the world to reduce covid-19 spread with a significant impact on family dynamics. aim: to assess the impact of the pandemic on fear, dietary choices and oral health perceptions of parents. design: questionnaire containing 19 questions was remotely applied to 1,003 parents of children aged 0-12 years. the questions addressed topics regarding…	Elsevier; Medline; PMC
2020-08-18	Brar, et al.	https://doi.org/10.1016/j.oooo.2020.08.012	a survey assessing the early effects of covid-19 pandemic on oral & maxillofacial surgery training programs	<br><br>Programs used telemedicine (40%) and modified in-person visit (51%) protocols for dental and maxillofacial emergency triage to minimize exposure risk of hcp to sars cov2.	the coronavirus disease 2019 (covid-19) pandemic has specific implications for oral and maxillofacial surgeons due to an increased risk of exposure to the virus during surgical procedures of the aero-digestive tract. the objective of this survey was to evaluate how the covid-19 pandemic affected oral and maxillofacial surgery (omfs) training programs during the early phase of the pandemic. method…	Elsevier; Medline; PMC
2020-10-12	Ortega, et al.	https://doi.org/10.1016/j.jhin.2020.10.003	do hydrogen peroxide mouthwashes have a virucidal effect? a systematic review	<br><br>The indication of pre-operative mouthwash containing 1% hydrogen peroxide for reducing the viral load of sars-cov-2 in saliva prior to oral procedures has been significantly disseminated through several citations and influenced various dental associations in the elaboration of dental care protocols during this pandemic period, including patients admitted to hospital wards and intensive ca…	background: the presence of sars-cov-2 in saliva has alerted health professionals to the possibility of contamination by aerosols generated in a number of procedures. the indication of pre-operative mouthwash containing 1% hydrogen peroxide for reducing the viral load of sars-cov-2 in saliva prior to oral procedures has been significantly disseminated through several citations and influenced vari…	Elsevier; Medline; PMC
2020-04-06	Ather, et al.	https://doi.org/10.1016/j.joen.2020.03.008	coronavirus disease 19 (covid-19): implications for clinical dental care	<br><br>In addition, specific recommendations for dental practice are suggested for patient screening, infection control strategies, and patient management protocol.	the recent spread of severe acute respiratory syndrome coronavirus 2 (sars-cov-2) and its associated coronavirus disease has gripped the entire international community and caused widespread public health concerns. despite global efforts to contain the disease spread, the outbreak is still on a rise because of the community spread pattern of this infection. this is a zoonotic infection, similar to…	Elsevier; Medline; PMC
2020-11-27	Reis et al.	https://doi.org/10.1016/j.mehy.2020.110436	can preprocedural mouthrinses reduce sars-cov-2 load in dental aerosols?	<br><br>Moreover, the use of ultrasonic scalers, air-water syringes, and slow and high-speed handpieces, which are common in the dental office, generate spatter and aerosol.<br><br>The use of preprocedural mouthrinses has been proposed to reduce the viral load in saliva and oropharyngeal tissues, thus decreasing viral load in dental aerosol.<br><br>Although some mouthrinses demonstrates an antivi…	dental professionals work closely with patients and present an increased risk of person-to-person transmission of sars-cov-2. moreover, the use of ultrasonic scalers, air-water syringes, and slow and high-speed handpieces, which are common in the dental office, generate spatter and aerosol. the use of preprocedural mouthrinses has been proposed to reduce the viral load in saliva and oropharyngeal…	Elsevier; Medline; PMC; WHO
2020-11-02	NagataCavalheiro, et al.	https://doi.org/10.1016/j.jvoice.2020.10.014	evaluating the quality of rigid optic videolaryngoscopy image taken through dental protection cap and its feasibility as additional barrier method against covid-19	<br><br>Although dental intraoral camera covers are a barrier method authorized by brazilian health organs, it has not yet been used in videolaryngoscopy examinations.<br><br>The aim of the current longitudinal, individualized, single-blind, prospective, self-controlled and accurate study is to evaluatethe quality of images generated through, and confidence level of,diagnosis based on videolaryng…	videolaryngoscopyscreening is essential to help assessing human larynx. the use of 70Â° optical fiber in association with image recording by analog or digital cameras is one of the methods adopted to perform this examination. endoscopic exams can contaminate the equipment with several microorganisms.the pandemic caused by the new coronavirus (sars-cov-2) reinforces the importance of developing ef…	Elsevier; Medline; PMC
2020-11-06	Boyce, et al.	https://doi.org/10.1016/j.cden.2020.09.011	prosthodontic principles in dental implantology: adjustments in a coronavirus disease-19 pandemic-battered economy	<br><br>More than 5 million dental implants are placed annually in the united states.	more patients are requesting fixed prosthesis to replace missing teeth. more than 5 million dental implants are placed annually in the united states. this number will decrease in 2020 owing to the coronavirus disease-19 pandemic. the edentulous patient has a decreased quality of life. prosthodontic rehabilitation/reconstruction of edentulism improves overall quality of life. patient-reported outc…	Elsevier; Medline; PMC
2020-09-01	Donnell, et al.	https://doi.org/10.1016/j.bjoms.2020.08.111	â€œhello, maxfax on-call?â€ â€“ maxillofacial â€˜bleep sheetâ€™ proforma for on-call referrals	<br><br>The on-call component of a dental core training (dct) post in oral and maxillofacial surgery (omfs) is considered to be the most daunting and challenging aspect of the job.<br><br>The coronavirus pandemic presents a unique situation in which the majority of dental foundation trainees (dfts) entering omfs dct posts will only have around six months experience of independent practice.	the on-call component of a dental core training (dct) post in oral and maxillofacial surgery (omfs) is considered to be the most daunting and challenging aspect of the job. the average trainee is a singly-qualified dentist with limited knowledge and experience of managing omfs presentations. given the short duration of dct posts, there is a continual rotation of junior staff through omfs departme…	Elsevier; Medline; PMC
2021-12-22	de et al.	https://doi.org/10.1016/j.ypmed.2021.106914	repercussions of the covid-19 pandemic on preventive health services in brazil	<br><br>Results: compared to 2017â€“19, in 2020 non-urgent medical appointments decreased 1.4-fold (p = 0.0017), dental consultations 2.8-fold (p = 0.05), and immunization coverage 1.5 fold (p = 0.0005).	introduction: the increasing burden of non-communicable diseases and limited public financing are major challenges facing health care systems in latin america. although covid-19 severely impacted the brazilian health care system, it is crucial to further characterize the degree of disruption caused to public health efforts, in order to address and manage long term effects of this pandemic. we the…	Elsevier; Medline; PMC; WHO
2021-07-03	Parara, et al.	https://doi.org/10.1016/j.jcms.2021.06.018	significant rise in neck infections progressing to descending necrotizing mediastinitis during the covid-19 pandemic quarantine	<br><br>We consider the effect of the quarantine as a decisive factor for this escalation, because according to the department archives, there had not been any cases of dnm originating from a dental infection, for the past 5 years.	to present five patients with dnm, who were treated during the first quarantine for coronavirus disease 2019 (covid-19). five patients with dnm were treated in our department during the first lockdown. the mean age of the patients was 42,2 years and four were male. two patients were immunocompromised. repeated surgical drainage was performed in all patients, whereas four were also subjected to el…	Elsevier; Medline; PMC; WHO
2021-05-29	Javaid, et al.	https://doi.org/10.1016/j.susoc.2021.05.002	dentistry 4.0 technologies applications for dentistry during covid-19 pandemic	<br><br>Dentistry 4.0 technologies are helpful during the covid-19 pandemic to create teledentistry, virtual clinical practice and connect all dental devices to improve health conditions.	the term, dentistry 4.0, coincides with industry 4.0, in which the traditional methods of manufacturing and information are made more precise to enhance process efficiency by using automation and advanced computer technologies. the main of this paper is to discuss the major potential of dentistry 4.0 technologies in the field of dentistry during coronavirus (covid-19) pandemic. thereon, dentistry…	Elsevier; PMC
2021-05-25	Lentge, et al.	https://doi.org/10.1016/j.joms.2021.05.026	changes in emergency patient presentation to a maxillofacial surgery department during the covid-19 pandemic	<br><br>Both the absolute and relative frequencies of dental diagnoses were significantly lower in 2020 (p((2019)) < 0.001, p((2018)) < 0.001), while the proportion of patients who presented with trauma was significantly higher (p((2019)) < 0.001, p((2018)) < 0.001).	purpose: to examine possible changes in the emergency patient volume and reasons for presentation to an oral and maxillofacial surgery department during the coronavirus disease 2019 (covid-19) pandemic and the resulting contact prohibitions. we hypothesized that the pandemic would lead to fewer patients presenting with emergent conditions. methods: a total of 939 patients, who presented to the de…	Elsevier; Medline; PMC
2021-09-20	Ambereen, et al.	https://doi.org/10.1016/j.clinpr.2021.100099	mandibular mucormycosis following sars- cov-2 infection â€“ a case report and review of literature	<br><br>Early referral to a maxillofacial surgeon by physicians and general dental practitioners on seeing signs and symptoms of secondary fungal infections involving maxilla or mandible in patients with history of sars-cov-19 infection can improve prognosis.	background the second wave of covid-19 pandemic has seen an unprecedented rise in the number of mucormycosis cases worldwide and in india particularly. this otherwise rare fungal infection has become an endemic among patients who have recovered from recent sars-cov-2 infection. among the different types of mucormycosis, rhino-orbital-cerebral involvement has mainly been observed in the recent sur…	Elsevier; Medline; PMC; WHO
2021-07-24	Javaid, et al.	https://doi.org/10.1016/j.sintl.2021.100118	pedagogy and innovative care tenets in covid-19 pandemic: an enhancive way through dentistry 4.0	<br><br>Covid-19 has bought new challenges to dental professionals and patients towards their customised requirements, regular dental health checkups, fast-paced and safe procedures.<br><br>Finally, this article identifies twenty significant enhancements in dental education and effective care platforms during the covid-19 pandemic by employing dentistry 4.0 technologies.	the global oral healthcare sector has now woken to implement dentistry 4.0. the implementation of this revolution is feasible with extensive digital and advanced technologies applications and the adoption of new sets of processes in dentistry & its support areas. covid-19 has bought new challenges to dental professionals and patients towards their customised requirements, regular dental health ch…	Elsevier; Medline; PMC; WHO
2021-06-24	Ahmed, et al.	https://doi.org/10.1016/j.adaj.2021.03.011	enhancement of peripheral seal of medical face masks using a 3-dimensionalâ€“printed custom frame	<br><br>With the shortage of n95 respirators, using the 3d-printed custom frame over a level 3 or level 2 mfm is considered a practical alternative to dental professionals.	background: during the covid-19 pandemic, american society for testing and materials level 3 and level 2 medical face masks (mfms) have been used for most health care workers and even for the first responders owing to a shortage of n95 respirators. however, the mfms lack effective peripheral seal, leading to concerns about their adequacy to block aerosol exposure for proper protection. the purpos…	Elsevier; Medline; PMC; WHO
2021-07-19	SÃ¡nchez-PÃ©rez, et al.	https://doi.org/10.1016/j.identj.2021.07.002	dentistsâ€™ perceptions of their sars-cov-2 risk and infection control needs	<br><br>Rapid worldwide dissemination of sars-cov-2 has prompted dental professionals to optimize their infection control procedures.<br><br>Forty-nine percent totally agreed that they sterilize dental handpieces between patients.<br><br>This survey revealed areas of opportunity to improve infection control education and training for dental professionals.	rapid worldwide dissemination of sars-cov-2 has prompted dental professionals to optimize their infection control procedures. objective: to help identify areas of opportunity for protecting dentists and their patients, the aim of this investigation was to analyze dentistsâ€™ early perceptions of their risk of exposure to sars-cov-2, and their need for comprehensive infection control education in …	Elsevier; Medline; PMC; WHO
2021-09-21	Persoon, et al.	https://doi.org/10.1016/j.identj.2021.09.003	impact of the coronavirus on providing oral health care in the netherlands	<br><br>Methods: a cross-sectional web-based survey was sent via email to a representative sample of dental hygienists and dentists in the netherlands.	objective: transmission of sars-cov-2 during oral health care is potentially increased compared to regular social activities. specific amendments to the dutch national infection control guidelines were promulgated. this study aimed to map the impact of the coronavirus pandemic on providing oral health care during the first wave of the coronavirus pandemic in 2020 in the netherlands. methods: a cr…	Elsevier; Medline; PMC; WHO
2021-12-31	Chambers, et al.	https://doi.org/10.1016/j.adoms.2021.100143	how has the mental health of junior staff been negatively affected by the current covid-19 climate?	<br><br>This audit aimed to measure the negative effects covid-19 has had on the mental wellbeing of junior staff working in hospitals, specifically the dental core trainees (dct) throughout the thames valley and wessex (tvw) deanery.	while pandemics are widely recognised and remembered for their devastating physical effects on human and/or animal life, previously a less talked about but recognised effect is that on mental health. this audit aimed to measure the negative effects covid-19 has had on the mental wellbeing of junior staff working in hospitals, specifically the dental core trainees (dct) throughout the thames valle…	Elsevier; PMC; WHO
2021-10-31	Cimba, et al.	https://doi.org/10.1016/j.joms.2021.08.065	how has the covid-19 pandemic impacted the clinical volume and variety of an academic oral and maxillofacial surgery program?	<br><br>The increase in infections may be due to outpatient dental services being inaccessible during the pandemic's peak, causing patients with odontogenic infections to have limited care options.	purpose attempts to mitigate the coronavirus disease of 2019 (covid) have disrupted the delivery of non-pandemic care. the purpose of this study was to evaluate the effects of the covid pandemic on surgical volume and variety at an academic oral and maxillofacial surgery program. materials and methods a retrospective cohort study was conducted using the surgical logs of the university of pennsylv…	Elsevier; PMC; WHO
2021-10-25	Madathil, et al.	https://doi.org/10.1016/j.adaj.2021.10.006	the incidence of covid-19 among dentists practicing in the community in canada: a prospective cohort study over a six-month period	<br><br>Background dental care settings potentially carry a high risk of cross-infection between dentists and patients and among dental staff due to close contact and use of aerosol-generating procedures.<br><br>Conclusion the low infection rate observed among canadian dentists over the period july 2020 to february 2021 is reassuring to the dental and general community.	background dental care settings potentially carry a high risk of cross-infection between dentists and patients and among dental staff due to close contact and use of aerosol-generating procedures. this study aimed to estimate covid-19 incidence rates among canadian dentists over a six-month period. methods we conducted a prospective cohort study of 644 licensed dentists across canada, from 29th j…	Elsevier; PMC
2021-12-12	Besegato, et al.	https://doi.org/10.1016/j.pdpdt.2021.102682	how biophotonics can help dentistry to avoid or minimize cross infection by sars-cov-2?	<br><br>As the covid-19 infection can be transmitted due to the face-to-face communication, droplets and aerosol inhalation and the exposure to saliva, blood, and other body fluids, as well as the handling of sharp instruments, dental practices are at increased risk of infection.<br><br>In this paper, a literature review was performed to explore the application of biophotonics approaches in denti…	biophotonics is defined as the combination of biology and photonics (the physical science of the light). it is a general term for all techniques that deal with the interaction between biological tissues/cells and photons (light). biophotonics offers a great variety of techniques that can facilitate the early detection of diseases and promote innovative theragnostic approaches. as the covid-19 inf…	Elsevier; Medline; PMC; WHO
2021-04-23	Bhalla, et al.	https://doi.org/10.1016/j.joms.2021.04.016	the psychological well-being of medical versus dental gme residents during the covid 19 pandemic: a cross sectional study	<br><br>The purpose of this paper is to measure and compare the psychological well-being of dental versus medical residents during the covid-19 outbreak.<br><br>Participants were from the dental and medical departments.<br><br>Results: the survey was sent to 19 dental (dental) and 171 medical (md) residents.<br><br>The response rate was 63.16 and 35.09% for the dental and md residents, respective…	purpose: trainees are facing isolation, burnout, due to the fear of contracting and transmitting covid-19. there has been a reduction in clinical activities of residents. the purpose of this paper is to measure and compare the psychological well-being of dental versus medical residents during the covid-19 outbreak. methods: this is a cross-sectional study whereby trainees of a hospital in new yor…	Elsevier; Medline; PMC
2021-08-31	no et al.	https://doi.org/10.1016/j.adaj.2021.06.001	corrections	<br><br>â–ª the title should be â€œcovid-19 among dentists in the united states: a 6-month longitudinal report of cumulative prevalence and incidence.â€â–ª the first sentence of the abstract should read thus, â€œin 2020, the centers for disease control and prevention and the american dental association released covid-19 infection control interim guidance for us dentists, advising the use of opti…	in the june jada article titled â€œcovid-2019 among dentists in the united states: a 6-month longitudinal report of accumulative prevalence and incidenceâ€ (araujo mwb, estrich cg, mikkelsen m, et al. jada. 2021;152[6]:425-433), there are 6 corrections. â–ª the title should be â€œcovid-19 among dentists in the united states: a 6-month longitudinal report of cumulative prevalence and incidence.â€…	Elsevier; Medline; PMC; WHO
2021-10-19	Gotler, et al.	https://doi.org/10.1016/j.adaj.2021.10.004	the impact of covid-19 lockdown on maintenance of children's dental health: a questionnaire-based survey	<br><br>Background the covid-19 pandemic was associated with several changes in maintenance of children's dental health.<br><br>Methods parents were asked to anonymously respond to a questionnaire regarding alterations in their children's oral-habits, such as frequency of eating and drinking, tooth brushing, signs of stress and receiving dental care during the lockdown period.<br><br>Associations…	background the covid-19 pandemic was associated with several changes in maintenance of children's dental health. the aim of the present study was to evaluate the extent of these changes. methods parents were asked to anonymously respond to a questionnaire regarding alterations in their children's oral-habits, such as frequency of eating and drinking, tooth brushing, signs of stress and receiving …	Elsevier; PMC; WHO
2021-05-04	Shirazi, et al.	https://doi.org/10.1016/j.adaj.2021.04.019	testing for covid-19 in dental offices: mechanism of action, application and interpretation of laboratory and point-of-care screening tests	<br><br>Background the dental office potentially possesses all transmission risk factors for sars-cov-2 virus.<br><br>Anticipating the future widespread use of covid-19 testing in the dental offices, this article is a proactive effort to provide dental health care providers with current and necessary information surrounding the topic.<br><br>With the advancements in diagnostic tools/techniques, c…	background the dental office potentially possesses all transmission risk factors for sars-cov-2 virus. anticipating the future widespread use of covid-19 testing in the dental offices, this article is a proactive effort to provide dental health care providers with current and necessary information surrounding the topic. methods all relevant and recent guidelines from cdc and fda, as well as onlin…	Elsevier; Medline; PMC
2021-02-05	Alqutaibi, et al.	https://doi.org/10.1016/j.jebdp.2021.101530	saliva may be considered as reliable tool for diagnosis of covid-19 when compared to nasopharynx or throat swabs	<br><br>Journal of dental research.	article title and bibliographic information saliva in the diagnosis of covid-19: a review and new research directions. fernandes ll, pacheco vb, borges l et al. journal of dental research. 2020. https://doi.org/10.1177/0022034520960070. source of funding hospital israelita albert einstein and universidade cruzeiro do sul, sÃ£o paulo, brazil. the authors have no actual or potential conflicts of in…	Elsevier; Medline; PMC
2021-02-19	Al-Ansari, et al.	https://doi.org/10.1016/j.jiph.2020.12.016	synthesis of silver nanoparticles using gum arabic: evaluation of its inhibitory action on streptococcus mutans causing dental caries and endocarditis	<br><br>Background: streptococcus mutans are an oral pathogen that causes dental caries, endocarditis, and systemic dysfunctions, an alternative antibacterial solution from silver nanoparticles (agnps) are investigated.<br><br>Mutans seen with the synthesized nps, paves the way for the development of novel dental care products.	background: streptococcus mutans are an oral pathogen that causes dental caries, endocarditis, and systemic dysfunctions, an alternative antibacterial solution from silver nanoparticles (agnps) are investigated. methods: agnps were synthesized using the ethnobotanical product gum arabic. it influenced the nanoparticles with medicinal value through their role as capping, stabilizing, or surface-at…	Elsevier; Medline; PMC
2021-07-17	Campus, et al.	https://doi.org/10.1016/j.jdent.2021.103749	the covid-19 pandemic and its global effects on dental practice. an international survey	<br><br>Objectives: a multicentre survey was designed to evaluate the impact of covid-19 outbreak on dental practice worldwide, estimate the covid-19 related symptoms/signs, work attitudes and behaviour and the routine use of protective measures and personal protective equipment (ppe).<br><br>An ordinal multinomial logistic regression model was carried out with covid-19 self-reported rate referre…	objectives: a multicentre survey was designed to evaluate the impact of covid-19 outbreak on dental practice worldwide, estimate the covid-19 related symptoms/signs, work attitudes and behaviour and the routine use of protective measures and personal protective equipment (ppe). methods: a global survey using a standardized questionnaire with research groups from 36 countries was designed. the que…	Elsevier; Medline; PMC; WHO
2021-09-30	Moharrami, et al.	https://doi.org/10.1016/j.adaj.2021.09.007	frequency and pattern of outpatient dental visits during the covid-19 pandemic at hospital and community clinics	<br><br>Background this study aimed to measure the frequency of dental visits before and during the covid-19 pandemic and to evaluate if dental visits can be predicted from demographics, socioeconomic status, oral problem diagnoses, and received dental services.<br><br>Methods participants for this retrospective study were patients visiting dental providers at the hospital- and community-based ou…	background this study aimed to measure the frequency of dental visits before and during the covid-19 pandemic and to evaluate if dental visits can be predicted from demographics, socioeconomic status, oral problem diagnoses, and received dental services. methods participants for this retrospective study were patients visiting dental providers at the hospital- and community-based outpatient clinic…	Elsevier; PMC; WHO
2021-04-21	Madi, et al.	https://doi.org/10.1016/j.sjbs.2021.04.038	changing trends in the outpatient dental visits during the covid â€“ 19 pandemic in a tertiary care hospital	<br><br>Disruptions across the country in dental hospitals led to challenges in addressing patientâ€™s dental complaints.<br><br>The present study aimed to analyse the difference in the pattern of the outpatient dental visits during the pandemic period in comparison to that of the pre-pandemic period in a tertiary care hospital.<br><br>7550 patients during pre-pandemic period and 4035 patients du…	the coronavirus pandemic has caused a global public health crisis with an unprecedented shutdown of major establishments and non-emergency services. disruptions across the country in dental hospitals led to challenges in addressing patientâ€™s dental complaints. the present study aimed to analyse the difference in the pattern of the outpatient dental visits during the pandemic period in compariso…	Elsevier; Medline; PMC
2021-05-21	Karimzadeh, et al.	https://doi.org/10.1016/j.prosdent.2021.04.020	increased bacterial colonization on removable dental prostheses in patients with covid-19	<br><br>Whether infection with covid-19 could increase colonization of different bacterial strains on removable dental prostheses is unclear.<br><br>Purpose the purpose of this clinical study was to compare bacterial colonization on removable dental prostheses in patients with covid-19.<br><br>Conclusions higher rates of bacterial colonization, especially with streptococcus species and klebsiella…	statement of problem in the outbreak of covid-19, coinfections and even superinfections in the background of sars-cov-2 viral infection have been reported. such bacterial and fungal strains may be colonized in different tissues and organs, including the oral cavity. whether infection with covid-19 could increase colonization of different bacterial strains on removable dental prostheses is unclear…	Elsevier; Medline; PMC
2021-10-29	Khoury et al.	https://doi.org/10.1016/j.adoms.2021.100212	covid-19 induced stress among dentists affecting pediatric cooperation and alter treatment of choice	<br><br>Objectives to assess the effect of the covid-19 pandemic on self-rated stress levels among dentists who treated children during the outbreak and pediatric patient cooperation during dental treatments.<br><br>Methods and materials this cross-sectional study was assessed by enrolling an online questionnaire among dental practitioners treated children during april 2020.<br><br>Results dentis…	objectives to assess the effect of the covid-19 pandemic on self-rated stress levels among dentists who treated children during the outbreak and pediatric patient cooperation during dental treatments. methods and materials this cross-sectional study was assessed by enrolling an online questionnaire among dental practitioners treated children during april 2020. results dentists with higher covid-1…	Elsevier; PMC
2021-11-19	Donders, et al.	https://doi.org/10.1016/j.adoms.2021.100223	alveolar bone loss and tooth loss are associated with covid-19 severity but are not independent risk factors. an explorative study	<br><br>Materials and methods in this retrospective cohort study, we included patients with confirmed covid-19 who have had a dental panoramic radiograph within a maximum period of 5 years, providing information about alveolar bone loss and tooth loss.	purpose this study explores the association between alveolar bone loss, tooth loss and severity of covid-19. materials and methods in this retrospective cohort study, we included patients with confirmed covid-19 who have had a dental panoramic radiograph within a maximum period of 5 years, providing information about alveolar bone loss and tooth loss. the severity of covid-19 was determined based…	Elsevier; PMC; WHO
2021-05-06	Belingheri, et al.	https://doi.org/10.1016/j.adaj.2021.04.020	covid-19 vaccine hesitancy and reasons for or against adherence among dentists	<br><br>Oral health care workers have an increased risk of infection due to dental practice characteristics.	background the covid-19 pandemic has spread widely among health care workers. oral health care workers have an increased risk of infection due to dental practice characteristics. new effective vaccines against covid-19 recently began to be inoculated. we aimed to evaluate the intentions to be vaccinated against covid-19 in a population of dentists, identifying factors associated with their intent…	Elsevier; Medline; PMC; WHO
2021-01-28	MartÃ­nez-Beneyto, et al.	https://doi.org/10.1016/j.identj.2021.01.012	â€œspanish dentists awareness, knowledge an practice regarding covid-19: a multiple regression analysisâ€.	<br><br>Objetive: to analyze the occupational situation of dentists, hygienists and dental auxiliary staff, during the peak of the pandemic, after the state of alarm was declared in spain, when the state of alarm was declared.<br><br>Material & methods: a cross-sectional questionnaire was answered by 6,470 dentists and dental staff via whatsapp and social media.<br><br>Results: one in four dental…	introduction: during the first months of the covid-19 pandemic, spain had the highest mortality rate and the second highest infection rate. objetive: to analyze the occupational situation of dentists, hygienists and dental auxiliary staff, during the peak of the pandemic, after the state of alarm was declared in spain, when the state of alarm was declared. in addition, detect a possible relations…	Elsevier; Medline; PMC
2021-02-22	Komine, et al.	https://doi.org/10.1016/j.ajoms.2021.02.002	virucidal activity of oral care products against sars-cov-2 in vitro	<br><br>Since reducing the amount of virus in saliva is considered to prevent broader infection, the center for disease control (cdc) and american dental hygienistsâ€™ association (adha) have recommended use of cpc- or chx-containing oral care products before the dental procedure.	objective: coronavirus disease 2019 (covid-19) caused by infection by the severe acute respiratory syndrome coronavirus 2 (sars-cov-2) has spread worldwide. since reducing the amount of virus in saliva is considered to prevent broader infection, the center for disease control (cdc) and american dental hygienistsâ€™ association (adha) have recommended use of cpc- or chx-containing oral care produc…	Elsevier; Medline; PMC
2021-06-11	Chaudhary, et al.	https://doi.org/10.1016/j.adaj.2021.05.021	estimating salivary carriage of sars-cov2 in non-symptomatic individuals and efficacy of mouthwash in reducing viral load: a randomized controlled trial	<br><br>With 24 million americans already infected and highly transmissible variants rapidly emerging, it is highly probable that post- and pre-symptomatic individuals will form a significant fraction of those seeking dental care.	background many individuals infected sars-cov2 never develop significant symptoms. with 24 million americans already infected and highly transmissible variants rapidly emerging, it is highly probable that post- and pre-symptomatic individuals will form a significant fraction of those seeking dental care. salivary carriage rates in these populations are not known. moreover, although preventing tra…	Elsevier; Medline; PMC; WHO
2021-01-26	Wang, et al.	https://doi.org/10.1111/id j.12609	emergency management in dental clinic during the coronavirus disease 2019 (covid-19) epidemic in beijing	<br><br>The purpose of this article is to recommend emergency management procedures for dental clinics during this public health emergency.<br><br>Materials and methods we have implemented a series of emergency management measures to prevent cross-infection in our dental clinic during the covid-19 pandemic, including personnel scheduling, division of the clinic into functional areas, limitation o…	background in mid-march 2020, the world health organization declared that covid-19 was to be characterised as a pandemic. the purpose of this article is to recommend emergency management procedures for dental clinics during this public health emergency. materials and methods we have implemented a series of emergency management measures to prevent cross-infection in our dental clinic during the co…	Elsevier; Medline
2021-11-17	Thomas, et al.	https://doi.org/10.1016/j.adaj.2021.08.009	dysgeusia: a review in the context of covid-19	<br><br>Practical implications: timely screening and identification of potential gustatory disorders are paramount for the dental care practitioner to aid in the early diagnosis of covid-19 and other serious systemic disorders.	background: taste disorders in general, and dysgeusia in particular, are relatively common disorders that may be a sign of a more complex acute or chronic medical condition. during the covid-19 pandemic, taste disorders have found their way into the realm of general as well as specialty dentistry, with significance in screening for patients who potentially may have the virus. types of studies rev…	Elsevier; Medline; PMC; WHO
2021-02-08	Amin, et al.	https://doi.org/10.1016/j.oooo.2021.01.024	a cross-sectional survey of anxiety levels of oral and maxillofacial surgery residents during early covid-19 pandemic	<br><br>Residents enrolled in oms residency programs accredited by the commission of dental accreditation (coda) were included.	purpose: the coronavirus disease (covid-19) pandemic increased anxiety among general population. the purpose of this project was to investigate attitudes and anxiety among oral and maxillofacial surgery (oms) residents during the early covid-19 pandemic. materials and methods: this was a cross-sectional study. oms residents were invited electronically to answer a survey. the survey was sent in ap…	Elsevier; Medline; PMC
2021-01-29	Chaudhry, et al.	https://doi.org/10.1016/j.jobcr.2021.01.014	novel approach for better compliance of mask during covid pandemic	<br><br>Material and method: a new method was introduced to increase the compliance of mask by using easily available orthodontic wires in the dental set up.<br><br>Conclusion: this method can be incorporated in routine in the dental practice, even when one is not working on the patient.	covid 19, started as a respiratory illness has affected the human life world-wide. mandatory guidelines for wearing of masks have been issued by who even if you are stepping out. the continuous wearing of masks for prolonged duration has led to some negative consequences. material and method: a new method was introduced to increase the compliance of mask by using easily available orthodontic wire…	Elsevier; Medline; PMC
2021-01-24	Elzein, et al.	https://doi.org/10.1016/j.jflm.2021.102123	legal liability facing covid-19 in dentistry: between malpractice and preventive recommendations	<br><br>The dental profession is considered at high potential risk of exposure and transmission of sars-cov-2.<br><br>Thus, dentists should implement special safety measures in order to prevent any possible contamination during dental sessions and should be aware of the legal implications of their act in order to avoid malpractice leading them to be a causative agent of transmission of this virus…	the dental profession is considered at high potential risk of exposure and transmission of sars-cov-2. thus, dentists should implement special safety measures in order to prevent any possible contamination during dental sessions and should be aware of the legal implications of their act in order to avoid malpractice leading them to be a causative agent of transmission of this virus. this paper ai…	Elsevier; Medline; PMC
2021-01-08	Puglia, et al.	https://doi.org/10.1016/j.bjoms.2020.12.017	the management of odontogenic cervicofacial infections presenting to oral and maxillofacial units during the first wave of the covid-19 pandemic in the united kingdom	<br><br>On 25th march 2020, the chief dental officer issued national guidance restricting the provision of all routine, non-urgent dental services in response to the spread of covid-19.<br><br>Some patients who presented to secondary care were given no treatment, suggesting they could have been managed in primary dental care if this care was available.<br><br>We recommend omfs units and urgent de…	on 25th march 2020, the chief dental officer issued national guidance restricting the provision of all routine, non-urgent dental services in response to the spread of covid-19. we analysed odontogenic cervicofacial infections (cfi) presenting to oral and maxillofacial surgery (omfs) departments during the first wave of covid-19 in the united kingdom. materials and methods: from april 1st 2020 un…	Elsevier; Medline; PMC
2021-08-25	Morishita, et al.	https://doi.org/10.1016/j.jds.2021.07.028	effect of covid-19 on dental telemedicine in japan	<br><br>Background/purpose: in japan, medical and dental care is provided by the universal health insurance system.<br><br>The mhlw issued a notice in 2020 permitting telemedicine and dental telemedicine for the first visit and for follow-up visits to prevent the spread of covid-19 infection.<br><br>We conducted this study to clarify the status of dental telemedicine during 2020.<br><br>We invest…	background/purpose: in japan, medical and dental care is provided by the universal health insurance system. the ministry of health, labour, and welfare (mhlw) in japan sets the rules for health care services provided by health insurance. the mhlw issued a notice in 2020 permitting telemedicine and dental telemedicine for the first visit and for follow-up visits to prevent the spread of covid-19 i…	Elsevier; Medline; PMC; WHO
2021-01-26	Sales, et al.	https://doi.org/10.1016/j.pdj.2021.01.002	the clinical practice of pediatric dentistry post-covid-19: the current evidences	<br><br>This study aimed to perform a literature review about the current evidences on biosafety practices and clinical recommendations regarding the return to the elective dental care in the practice of pediatric dentistry.<br><br>After title and abstract were read, it was identified that 22 studies referred specifically to childrenâ€™s dental practice.<br><br>The covid-19 pandemic will imply si…	the severe acute respiratory syndrome (sars) caused by sars-cov-2 virus has quickly spread all over the world, directly affecting the dentistry practice. this study aimed to perform a literature review about the current evidences on biosafety practices and clinical recommendations regarding the return to the elective dental care in the practice of pediatric dentistry. an electronic search was per…	Elsevier; Medline; PMC
2021-03-09	Kranz, et al.	https://doi.org/10.1016/j.adaj.2021.02.016	trends in visits to dental offices during the 2020 covid-19 pandemic	<br><br>Background coronavirus disease 2019 (covid-19) has created barriers to the delivery of health care services, including dental care.<br><br>This study sought to quantify the change in dental visits in 2020 compared to 2019.<br><br>Methods this retrospective, observational study examined the percent change in weekly visits to dental offices by state, nationally, and by county-level covid in…	background coronavirus disease 2019 (covid-19) has created barriers to the delivery of health care services, including dental care. this study sought to quantify the change in dental visits in 2020 compared to 2019. methods this retrospective, observational study examined the percent change in weekly visits to dental offices by state, nationally, and by county-level covid incidence using geograph…	Elsevier; Medline; PMC
2021-05-31	Mutluay, et al.	https://doi.org/10.1016/j.bjid.2021.101592	effect of specialty education and work environment on dentistsâ€™ attitude in covid-19 pandemic	<br><br>Introduction: performing dental procedures during the covid-19 pandemic carries certain risks in terms of cross contamination.<br><br>90.6% of the dentists stated that they were worried about aerosol generating dental procedures and there was no difference between sexes in this regard (p=0.119).<br><br>Conclusions: although participants' knowledge about the symptoms of covid-19, transmiss…	introduction: performing dental procedures during the covid-19 pandemic carries certain risks in terms of cross contamination. objectives: to evaluate the effect of specialty education and work environment on of dentistsâ€™ behavior, awareness and attitude regarding cross-infection control in covid-19 pandemic. design: the study population consisted of turkish dentists who work in private clinics…	Elsevier; Medline; PMC; WHO
2021-05-24	Singh, et al.	https://doi.org/10.1016/j.ortho.2021.05.004	aerosol generating procedural risks and concomitant mitigation strategies in orthodontics amid covid-19 pandemic â€“ an updated evidence-based review	<br><br>This review aims to provide an insight into the prevailing and emerging evidence informing potential risks related to splatter and agps, and risk mitigation strategies employed for reducing the potential risk of sars-cov-2 transmission from dental bioaerosols.<br><br>Accumulated consensual evidence points towards the use of dental suction devices with wide bore aspirating tips as effectiv…	importance > the ongoing covid-19 pandemic has posed unique challenges to orthodontic profession by adversely impacting provision of in-office orthodontic care due to prevailing uncertainty around risks pertaining to splatter and â€˜aerosol generating proceduresâ€™ (agps). this review aims to provide an insight into the prevailing and emerging evidence informing potential risks related to splatte…	Elsevier; Medline; PMC
2021-02-06	dos et al.	https://doi.org/10.1016/j.hlpt.2021.02.001	impact of covid-19 pandemic on oral health procedures provided by the brazilian public health system: covid-19 and oral health in brazil	<br><br>Objective: the objective of this study was to assess the number of dental procedures performed in the brazilian public health system (sus) during the first wave of covid-19 in brazil (1(st) semester of 2020) and compare it with the same period of 2019.<br><br>Descriptive analysis of the number of dental procedures and socio-demographic regions was presented and the number of dental proced…	objective: the objective of this study was to assess the number of dental procedures performed in the brazilian public health system (sus) during the first wave of covid-19 in brazil (1(st) semester of 2020) and compare it with the same period of 2019. methods: a retrospective study was conducted based on the sus dataset (datasus). descriptive analysis of the number of dental procedures and socio…	Elsevier; Medline; PMC
2021-08-26	Natapov, et al.	https://doi.org/10.1016/j.jdent.2021.103791	"risk of sars-cov-2 transmission following exposure during dental treatment â€“a national cohort study"	<br><br>The risk of infection for dental teams is assumed to be high, due to work settings, proximity to mouth, exposure to saliva and aerosols.<br><br>There is a lack of evidence that quantifies the risk of sars-cov-2 transmission for dental patients and staff.<br><br>Our objective was to assess sars-cov-2 transmission risk for dental staff members (dsms) and patients following exposure in denta…	objectives: health care workers are at an increased risk of sars â€“ cov-2 transmission. the risk of infection for dental teams is assumed to be high, due to work settings, proximity to mouth, exposure to saliva and aerosols. there is a lack of evidence that quantifies the risk of sars-cov-2 transmission for dental patients and staff. our objective was to assess sars-cov-2 transmission risk for d…	Elsevier; Medline; PMC; WHO
2021-02-06	Burgette, et al.	https://doi.org/10.1016/j.adaj.2021.02.001	what is the association between income loss during the covid-19 pandemic and childrenâ€™s dental care?	<br><br>Background the degree to which children experience unmet need for dental care during the covid-19 pandemic, and its association with pandemic-related household job or income loss, is unknown.<br><br>Unmet need for child dental care and pandemic-related household job or income loss were assessed using caregiver self-report.<br><br>Results caregivers reported that the greatest unmet child h…	background the degree to which children experience unmet need for dental care during the covid-19 pandemic, and its association with pandemic-related household job or income loss, is unknown. methods the authors performed a cross-sectional household survey of 348 families in pittsburgh, pa during the week june 25 to july 2, 2020. unmet need for child dental care and pandemic-related household job…	Elsevier; Medline; PMC
2021-01-18	Melo, et al.	https://doi.org/10.1016/j.identj.2021.01.007	covid-19 management in clinical dental care part ii: personal protective equipment for the dental care professionals	<br><br>Facing the covid-19 challenge on a global level, dental care professionals are encouraged to optimize universal precautions and adopt measures that ensure protection against infection by contaminated aerosols and droplets.<br><br>Although aerosol transmission is possible, direct contact through large droplets is probably responsible for the vast majority of transmissions.[1, 2] this paper…	facing the covid-19 challenge on a global level, dental care professionals are encouraged to optimize universal precautions and adopt measures that ensure protection against infection by contaminated aerosols and droplets. although aerosol transmission is possible, direct contact through large droplets is probably responsible for the vast majority of transmissions.[1, 2] this paper is the 2nd of …	Elsevier; Medline; PMC
2021-10-31	Drew, et al.	https://doi.org/10.1016/j.joms.2021.08.122	odontogenic infections are more frequent and more severe during covid-19 pandemic	<br><br>Thus, a delay in treatment occurs for a multitude of medical and dental problems, leading to a challenge to the medical community due to emergent situations.	the covid-19 pandemic has created a global decrease in access to routine healthcare. this public health crisis has led to limited access to healthcare during the coivd-19 pandemic due to public perception of quarantine regulations, loss of jobs and health insurance, and fear of contracting the virus from visiting healthcare providers (anderson et al, 2021). thus, a delay in treatment occurs for a…	Elsevier; PMC; WHO
2021-02-13	Samuel, et al.	https://doi.org/10.1016/j.sjbs.2021.02.002	pediatric dental emergency management and parental treatment preferences during covid-19 pandemic as compared to 2019	<br><br>Pediatric dental emergency management were temporarily suspended during the covid-19 pandemic, which worsened urgent dental needs.<br><br>Pediatric dental emergencies managed during pandemic was collated, procedures were categorized (emergency, restorative, preventive, elective) and trends in parental treatment preference was compared from march-july 2019/2020.<br><br>Emergency dental nee…	pediatric dental emergency management were temporarily suspended during the covid-19 pandemic, which worsened urgent dental needs. this retrospective study investigated the management of pediatric emergencies during covid-19 lockdown and the trends in parental preferences from march to july in 2019 and 2020. pediatric dental emergencies managed during pandemic was collated, procedures were catego…	Elsevier; Medline; PMC
2021-02-13	Pajpani, et al.	https://doi.org/10.1016/j.adoms.2021.100040	assessing the impact of an urgent dental care centre on the oral health-related quality of life of patients during the covid-19 pandemic	<br><br>Introduction an urgent dental care centre (udcc) was set up at queen maryâ€™s hospital in sidcup, in response to the covid-19 pandemic.	introduction an urgent dental care centre (udcc) was set up at queen maryâ€™s hospital in sidcup, in response to the covid-19 pandemic. alongside the reporting of clinical outcomes, it is important to determine the success of a service from a patientsâ€™ perspective. the aim of this study was to ascertain patient reported outcome measures (proms) and patient reported experienced measures (prems) …	Elsevier; PMC
2021-02-13	Kateeb, et al.	https://doi.org/10.1016/j.identj.2021.01.017	reopening dental offices for routine care amid covid-19 pandemic: report from palestine	<br><br>Data from this study highlights the fragility of private dental practice in emergency situations.	objectives: this study reports on the readiness of palestinian dentists to re-open their practices for routine care during the current covid-19 pandemic. methods: a cross-sectional study targeted dentists in the west bank area of palestine using an on-line survey during the first two weeks of may, 2020. questions mainly asked about dentistsâ€™ perception of the risks of covid-19, readiness to reo…	Elsevier; Medline; PMC
2021-07-10	Choi, et al.	https://doi.org/10.1016/j.adaj.2021.07.002	changes in dental utilization patterns due to covid-19 among insured patients in the us	<br><br>Background demand for dental services has been known to be closely linked to dental insurance and disposable income.<br><br>Widespread economic uncertainty and health systems changes due to the coronavirus disease 2019 (covid-19) thus may have a significant impact on dental utilization.<br><br>Methods using de-identified dental practice management data in 2019 and 2020, we observed variat…	background demand for dental services has been known to be closely linked to dental insurance and disposable income. widespread economic uncertainty and health systems changes due to the coronavirus disease 2019 (covid-19) thus may have a significant impact on dental utilization. methods using de-identified dental practice management data in 2019 and 2020, we observed variations in dental utiliza…	Elsevier; Medline; PMC; WHO
2021-10-19	Sotomayor-Castillo, et al.	https://doi.org/10.1016/j.idh.2021.10.001	australian dentistsâ€™ knowledge, preparedness, and experiences during the covid-19 pandemic	<br><br>Methods: a cross-sectional online survey of dentists with a current membership with the australian dental association (ada) was conducted between march and april 2021.	background: covid-19 is a global health crisis. close contact with the mucous membranes and respiratory secretions of patients and aerosol-generating procedures renders dentists and other oral health professionals at high risk of exposure to sars-cov-2. we examined dentistsâ€™ knowledge, preparedness, and experiences of managing covid-19 in australia. methods: a cross-sectional online survey of d…	Elsevier; Medline; PMC; WHO
2021-06-03	Robertson, et al.	https://doi.org/10.1016/j.identj.2021.04.002	a review of aerosol generation mitigation in international dental guidance	<br><br>Introduction: the coronavirus disease 2019 (covid-19) led to the worldwide closure of dental practices or reduction of dental services.<br><br>By the end of april 2020, governments and professional organisations were publishing recommendations or guidance for the reopening/restructuring of dental services.<br><br>The aim of this study was to assess how dental aerosol-generating procedures…	introduction: the coronavirus disease 2019 (covid-19) led to the worldwide closure of dental practices or reduction of dental services. by the end of april 2020, governments and professional organisations were publishing recommendations or guidance for the reopening/restructuring of dental services. the aim of this study was to assess how dental aerosol-generating procedures (agps) were defined i…	Elsevier; Medline; PMC
2021-02-10	Melo, et al.	https://doi.org/10.1016/j.identj.2021.01.015	covid-19 management in clinical dental care. part i: epidemiology, public health implications, and risk assessment	<br><br>This paper is the first in a series of three and aims to contextualize the covid-19 clinical impact for the dental profession.<br><br>It presents the epidemiological conditions of sars-cov-2, namely, its modes of transmission, incubation and transmissibility period, signs and symptoms, immunity, immunological tests, and risk management in dental care.<br><br>Individuals in dental care set…	covid-19, a viral disease declared as a pandemic by the world health organization in march 2020, has posed great changes to many sectors of society across the globe. the virulence and rapid dissemination have forced the adoption of strict public health measures in most countries, which, collaterally, resulted in economic hardship. this paper is the first in a series of three and aims to contextua…	Elsevier; Medline; PMC
2021-01-29	Sardana, et al.	https://doi.org/10.1016/j.jdent.2021.103590	impact of covid-19 on ongoing & ensuing dental research!	<br><br>However, most of the clinical recommendations and guidelines are pivoted on intense research, and thus it is entirely reasonable to foretell that if dental research is impacted, the care-providers and consequently the patients will inevitably be affected.<br><br>Methods the present paper attempts to narratively summarize the potential disruptions on dental research due to the pandemic and…	introduction the current global covid-19 pandemic has almost marked its one year of existence and influenced everyone either at an individual or community level. there are plenty of clinical recommendations and guidelines for the practitioners, and beyond doubt, the treating clinicians and other healthcare providers who have been in the frontline of this battle might have been significantly affec…	Elsevier; Medline; PMC
2021-08-31	Vakili, et al.	https://doi.org/10.1016/j.ajodo.2021.08.010	impact of covid-19 on orthodontic education in predoctoral and postdoctoral programs in the united states	<br><br>Methods electronic surveys were distributed via email to predoctoral orthodontic directors at accredited dental schools (n=66), postgraduate orthodontic program directors at orthodontic programs (n=73), and craniofacial orthodontic fellowship directors (n=5) in the united states and canada.<br><br>Of the responding predoctoral orthodontic programs that had graduate orthodontic programs wh…	introduction the aim of the study was to characterize the impact of the covid-19 pandemic on predoctoral and postdoctoral orthodontic education. methods electronic surveys were distributed via email to predoctoral orthodontic directors at accredited dental schools (n=66), postgraduate orthodontic program directors at orthodontic programs (n=73), and craniofacial orthodontic fellowship directors (…	Elsevier; Medline; PMC; WHO
2021-11-06	Samaranayake, et al.	https://doi.org/10.1016/j.adaj.2021.09.008	pandemics past, present, and future: their impact on oral health care	<br><br>Conclusions and practical implications: because covid-19 may become an endemic disease, particularly due to emerging sars-cov-2 variants the dental community should adopt modified infection control measures, teledentistry, and point-of-care diagnostics, among other measures.	background: pandemics have significantly modified our societal behaviour over the millennia, and the covid-19 pandemic is no exception. types of articles reviewed: in this article, the authors review the history of pandemics, the probable reasons for their emergence, and the covid-19 pandemic due to the severe acute respiratory syndrome virus 2 (sars-cov-2) and its variants, as well as its possib…	Elsevier; Medline; PMC; WHO
2021-05-24	Araujo, et al.	https://doi.org/10.1016/j.adaj.2021.03.021	covid-2019 among dentists in the united states: a 6-month longitudinal report of accumulative prevalence and incidence	<br><br>Background: in 2020, the centers for disease control and prevention and the america dental association released covid-19 infection control interim guidance for us dentists, advising the use of optimal personal protection equipment during aerosol-generating procedures.<br><br>Enhanced infection prevention and control strategies in the dental practice were reported by nearly every participa…	background: in 2020, the centers for disease control and prevention and the america dental association released covid-19 infection control interim guidance for us dentists, advising the use of optimal personal protection equipment during aerosol-generating procedures. the aim of this longitudinal study was to determine the cumulative prevalence and incidence rates of covid-19 among dentists and t…	Elsevier; Medline; PMC
2021-12-02	Wemyss, et al.	https://doi.org/10.1016/j.bjoms.2021.11.017	the impact of the covid-19 pandemic on orthognathic patients; â€“ what have we learned?	<br><br>Respondents experienced more distress, in relation to dental appearance (60%, 51/83), self-confidence (52% 50/83), facial appearance (53%, 44/83) and ability to eat and chew (59%, 50/83) during the pandemic.	due to the covid-19 pandemic orthognathic surgery was suspended in the uk. the effect this had on patients, to date, is unknown. aim: a multi-centre, cross-sectional survey was conducted in the uk to investigate the health-related impact for patients on the orthognathic surgery pathway, including those on the waiting list for surgery. method: a structured questionnaire was designed to explore the…	Elsevier; PMC
2021-08-28	Figueiredo et al.	https://doi.org/10.1016/j.jebdp.2021.101633	quality appraisal of clinical practice guidelines on provision of dental services during the first months of the covid-19 pandemic	<br><br>Objectives: to evaluate the quality of clinical practice guidelines (cpgs) on dental services provision during the first months of the covid-19 pandemic.<br><br>Materials and methods: we systematically searched in medline, embase, lilacs, epistemonikos, trip databases, websites of cpg developers, compilers of cpgs, scientific societies and ministries of health to identify documents with r…	objectives: to evaluate the quality of clinical practice guidelines (cpgs) on dental services provision during the first months of the covid-19 pandemic. materials and methods: we systematically searched in medline, embase, lilacs, epistemonikos, trip databases, websites of cpg developers, compilers of cpgs, scientific societies and ministries of health to identify documents with recommendations …	Elsevier; Medline; PMC; WHO
2021-03-24	Marquez, et al.	https://doi.org/10.1016/j.adaj.2021.03.004	caregiver acceptance of an anticipated covid-19 vaccination	<br><br>Methods a 41-item questionnaire utilizing the health belief model was administered to caregivers of children receiving dental care in a dental clinic in an urban, pediatric teaching hospital.	background the world is hopeful a vaccine will help mitigate the covid-19 pandemic. a hospital based study was conducted using a questionnaire to examine parental acceptance of an anticipated covid-19 vaccination. methods a 41-item questionnaire utilizing the health belief model was administered to caregivers of children receiving dental care in a dental clinic in an urban, pediatric teaching hos…	Elsevier; Medline; PMC
2021-10-06	Nosrat, et al.	https://doi.org/10.1016/j.joen.2021.09.015	endodontics specialistsâ€™ practice during the initial outbreak of covid-19	<br><br>Introduction: the first outbreak of coronavirus disease 2019 (covid-19) in the united states resulted in nationwide closure of dental offices that created an oral health crisis.	introduction: the first outbreak of coronavirus disease 2019 (covid-19) in the united states resulted in nationwide closure of dental offices that created an oral health crisis. the aim of this observational study was to analyze and compare the characteristics of patients who visited two private endodontics offices from march-16 to may-31, 2020, compared to the same period in 2019. methods: demog…	Elsevier; Medline; PMC; WHO
2021-03-20	Chandu, et al.	https://doi.org/10.1016/j.identj.2021.03.001	the influence of dissonance induction and assessment reactivity in improving adherence to covid-19 precautionary measures: a cluster randomized controlled trial	<br><br>Materials and method: this cluster randomized controlled trial done among 1517 undergraduate dental students tested the effectiveness of â€˜dissonance inductionâ€™(di) and â€˜assessment reactivityâ€™(ar) in improving adherence to who suggested covid-19 precautionary measures as compared to a control group.	background: in the context of the coronavirus disease (covid-19) pandemic, adherence to suggested precautionary measures has been highlighted to be extremely important in preventing and curtailing the spread of covid-19. however, strict adherence to precautionary measures could be very demanding. materials and method: this cluster randomized controlled trial done among 1517 undergraduate dental s…	Elsevier; Medline; PMC
2021-01-22	Chavis, et al.	https://doi.org/10.1016/j.adaj.2020.10.010	can extraoral suction units minimize droplet spatter during a simulated dental procedure?	<br><br>Methods: simulations of restorative treatment were completed on a dental manikin with a high-speed handpiece and high-volume evacuation suction.<br><br>Results: using the extraoral suction unit during dental procedure simulations reduced droplet spatter at the dentistâ€™s eye level, as well as the level of the simulated patient's mouth.<br><br>Conclusions: extraoral suction units are an e…	background: aerosol and droplet production is inherent to dentistry. potential for covid-19 spread through aerosols and droplets characterizes dentistry as having a high risk of experiencing viral transmission, with necessity for aerosol and droplet mitigation. methods: simulations of restorative treatment were completed on a dental manikin with a high-speed handpiece and high-volume evacuation s…	Elsevier; Medline; PMC
2021-05-24	Degirmenci, et al.	https://doi.org/10.1016/j.prosdent.2021.03.022	evaluation of quality of life and oral hygiene attitudes of individuals using dental prostheses during the covid-19 pandemic	<br><br>Statement of problem: the covid-19 pandemic impacted every area of our lives, including delaying urgent dental care.<br><br>However, studies evaluating how patients using dental prostheses have been affected by the pandemic are lacking.<br><br>Purpose: the purpose of this study was to investigate how patients using different types of dental prostheses were being affected by the covid-19 p…	statement of problem: the covid-19 pandemic impacted every area of our lives, including delaying urgent dental care. however, studies evaluating how patients using dental prostheses have been affected by the pandemic are lacking. purpose: the purpose of this study was to investigate how patients using different types of dental prostheses were being affected by the covid-19 pandemic. material and …	Elsevier; Medline; PMC
2021-04-28	Elzein, et al.	https://doi.org/10.1016/j.jebdp.2021.101584	in vivo evaluation of the virucidal efficacy of chlorhexidine and povidone-iodine mouthwashes against salivary sars-cov-2. a randomized-controlled clinical trial	<br><br>Antimicrobial mouthrinses are used in many clinical preprocedural situations for decreasing the risk of cross-contamination in the dental setting.<br><br>It is important to investigate the efficacy of mouthwash solutions against salivary sars-cov-2 in order to reduce the exposure of the dental team during dental procedures.<br><br>Chlorhexidine 0.2% and 1% povidone-iodine oral solutions a…	background. the oral cavity is potentially high-risk transmitter of covid-19. antimicrobial mouthrinses are used in many clinical preprocedural situations for decreasing the risk of cross-contamination in the dental setting. it is important to investigate the efficacy of mouthwash solutions against salivary sars-cov-2 in order to reduce the exposure of the dental team during dental procedures. ai…	Elsevier; Medline; PMC; WHO
2021-01-28	Luo, et al.	https://doi.org/10.1016/j.pdj.2021.01.003	paediatric dental care during and post-covid-19 era: changes and challenges ahead	<br><br>Its route of transmission has caused a significant challenge in medical and dental healthcare.<br><br>Routine dental treatment is suspended in many countries because of the increased risk of cross-infection in dental practices.<br><br>Only emergency dental care is provided for urgent conditions.<br><br>It is necessary for us to gradually reinstate regular dental care to paediatric patient…	covid-19 is an infectious disease caused by severe acute respiratory syndrome coronavirus 2 (sars-cov-2). the virus is transmitted through respiratory droplets and by physical contact from contaminated surfaces to the mucosa. its route of transmission has caused a significant challenge in medical and dental healthcare. infected children have no or milder covid-19 symptoms and are potential vector…	Elsevier; Medline; PMC
2021-06-30	Vasiliadou, et al.	https://doi.org/10.1016/j.ctro.2021.06.002	a multi-centre survey reveals variations in the standard treatments and treatment modifications for head and neck cancer patients during covid-19 pandemic	<br><br>The majority of centres did not have significant changes associated with surgery, radiology, histopathology and dental screening.	background: the onset of the covid-19 pandemic necessitated rapid changes to the practice of head and neck oncology. this survey was conducted to assess the pre-covid-19 pandemic standard of practice for head and neck oncology patients and the treatment modifications introduced during the covid-19 pandemic in uk. methodology: the uk national cancer research institute (ncri) head and neck clinical…	Elsevier; Medline; PMC; WHO
2021-03-06	Fageeh, et al.	https://doi.org/10.1016/j.jiph.2021.02.012	re-infection of sars-cov-2: a case in a young dental healthcare worker	<br><br>This case report presents the first case of reinfection from saudi arabia, and probably the first dental student to have been re-infected with covid-19.<br><br>A 24-year-old male dental student presents with reinfection after a period of three months since he was first infected with covid-19.	reinfection with sars-cov-2 is a rare phenomenon. to date, there has been some cases reported from countries such as united states, ecuador, hong kong, the netherlands and belgium. this case report presents the first case of reinfection from saudi arabia, and probably the first dental student to have been re-infected with covid-19. a 24-year-old male dental student presents with reinfection after…	Elsevier; Medline; PMC
2021-06-06	Kumar, et al.	https://doi.org/10.1016/j.sdentj.2021.06.004	impact of covid-19 pandemic on characteristics of dental emergencies and treatment services at tertiary care centre	<br><br>To categorize and compare the dental emergencies along with status of health services received in the tertiary dental health care centre during the pre covid- 19 periods and period of the complete lockdown in covid 19 pandemic.<br><br>Four different groups period were studied on patients who visited for dental emergencies at tertiary care centre.<br><br>The information was recorded regard…	to categorize and compare the dental emergencies along with status of health services received in the tertiary dental health care centre during the pre covid- 19 periods and period of the complete lockdown in covid 19 pandemic. methods: a retrospective cross-sectional observational survey was conducted. four different groups period were studied on patients who visited for dental emergencies at te…	Elsevier; Medline; PMC
2021-03-26	Kelekar, et al.	https://doi.org/10.1016/j.adaj.2021.03.006	covid-19 vaccine acceptance and hesitancy among dental and medical students	<br><br>Background dental students (ds) and medical students (ms) are exposed to covid-19.	background dental students (ds) and medical students (ms) are exposed to covid-19. it is important to achieve high covid-19 vaccination coverage rates in both these groups. we developed a survey to assess the vaccine hesitancy amongst ms and ds to covid-19 vaccination. methods the study was conducted at three u.s. dental schools and a medical school using an online survey which assessed (1) previ…	Elsevier; Medline; PMC
2021-08-05	Yu-Fong et al.	https://doi.org/10.1016/j.jds.2021.07.016	comparison of learning effectiveness between physical classroom and online learning for dental education during the covid-19 pandemic	<br><br>Background/purpose: online learning has been used to continue dental education activities during the coronavirus disease 2019 (covid-19).<br><br>This study aimed to compare the learning effectiveness between physical classroom and online class learning for dental education during the covid-19 pandemic by the questionnaire survey.<br><br>Materials and methods: a questionnaire-based online …	background/purpose: online learning has been used to continue dental education activities during the coronavirus disease 2019 (covid-19). this study aimed to compare the learning effectiveness between physical classroom and online class learning for dental education during the covid-19 pandemic by the questionnaire survey. materials and methods: a questionnaire-based online survey was used to eva…	Elsevier; Medline; PMC; WHO
2021-01-08	Joseph, et al.	https://doi.org/10.1016/j.pdpdt.2021.102175	can photodynamic therapy be repurposed to treat oral lesions of covid-19?	<br><br>â€¢ dental health is one of the worst affected domains due to this pandemic.	â€¢ dental health is one of the worst affected domains due to this pandemic. â€¢ numerous oral manifestations of covid-19 are reported. â€¢ there is an urgent need to develop new treatment modalities to treat these. â€¢ we hypothesis that pdt may be repurposed to treat oral lesions of covid-19. â€¢ the purpose of this paper is to suggest the prospect of using pdt for the treatment of oral lesions…	Elsevier; Medline; PMC
2021-05-16	Akin, et al.	https://doi.org/10.1016/j.identj.2021.05.002	investigation of the presence of sars cov-2 in aerosol after dental treatment	<br><br>Thus, high-volume suction should be used during dental treatments in covid-19 patients.	aims: the objective of the present study was to investigate the presence of sars cov-2 in aerosol and covid-19 contamination distance during ultrasonic scaling and tooth preparation. methods: twenty-four patients with covid-19 were included in this study. removal of supragingival plaque with ultrasonic instruments for 10 min and high-speed air-turbine using for the simulation of cutting the maxil…	Elsevier; Medline; PMC
2021-05-04	Scully, et al.	https://doi.org/10.1016/j.adaj.2021.04.021	willingness and ability of dental healthcare workers to work during the covid-19 pandemic	<br><br>Background the 2019 novel coronavirus pandemic continues to disrupt dental practice in the united states.<br><br>Dental health care workers (dhcws) play an integral role in societal health, yet little is known about their willingness and ability to work during a pandemic.background methods dhcws completed a survey distributed on dental specific facebook groups for an eight-week period (ma…	background the 2019 novel coronavirus pandemic continues to disrupt dental practice in the united states. dental health care workers (dhcws) play an integral role in societal health, yet little is known about their willingness and ability to work during a pandemic.background methods dhcws completed a survey distributed on dental specific facebook groups for an eight-week period (may 2020-june 202…	Elsevier; Medline; PMC; WHO
2021-08-06	Li, et al.	https://doi.org/10.1016/j.buildenv.2021.108225	how the high-volume evacuation alters the flow-field and particle removal characteristics in the mock-up dental clinic	<br><br>The exposure risk of droplets and aerosols emitted from the oral cavity to the dental professionals and patients has received more attention especially the ongoing outbreak of covid-19.<br><br>The ultrasonic scaling with suction was performed in the mock-up experimental dental clinic, and the instantaneous moment when the hve acted on the droplets was visualized using a laser light scatte…	the exposure risk of droplets and aerosols emitted from the oral cavity to the dental professionals and patients has received more attention especially the ongoing outbreak of covid-19. the aim of this study is to address the question about how the use of the high-volume evacuation (hve) alters the risk profiles compared with the situation only personal protective equipment (ppe). the risk profil…	Elsevier; Medline; PMC; WHO
2021-03-04	Donohoe, et al.	https://doi.org/10.1016/j.adoms.2021.100061	the impact of covid-19 on oral and maxillofacial surgery patient presentations to the emergency department: a west of ireland experience	<br><br>It must be noted that there was a two-fold increase in the number of patients attending with dental pain during the lockdown period in comparison to the preceding year.	following the outbreak of covid-19 and subsequent restrictions in the republic of ireland, the number of emergency department attendances have reduced nationally. concurrently, it would be expected that there would be a reduction in the number of patients attending the emergency department with specific oral and maxillofacial concerns. a retrospective analysis of oral and maxillofacial (omfs) pat…	Elsevier; PMC
2021-01-07	Sebastian, et al.	https://doi.org/10.1016/j.jobcr.2021.01.006	assesment of sars-cov-2 infection-in dentists and supporting staff at a university dental hospital in argentina	<br><br>The aim of this study was to evaluate the prevalence of covid-19 in a population of workers who provided services during the covid-19 pandemic at a dental care and educational institution in the buenos aires metropolitan area.<br><br>Materials and methods: this was a descriptive, cross-sectional study including 358 workers who provided essential services during the first 180 days of the c…	introduction: oral healthcare professionals are at increased risk of infection by sars-cov-2. the aim of this study was to evaluate the prevalence of covid-19 in a population of workers who provided services during the covid-19 pandemic at a dental care and educational institution in the buenos aires metropolitan area. materials and methods: this was a descriptive, cross-sectional study including…	Elsevier; Medline; PMC
2021-05-07	Zhao, et al.	https://doi.org/10.1016/j.identj.2021.04.004	the impact of covid-19 on dentistry in yichang, china and protective suggestions for normalization of epidemic prevention	<br><br>Objectives: the purpose of this article is to explore the impact of covid-19 on the daily operations of the stomatology department, and provide some help for dental healthcare personnel around the world in continuing to provide exemplary care while limiting the spread of covid-19.<br><br>Materials and methods: retrospective analyses were performed on dental patientsâ€™ medical records fro…	background: covid-19 has been defined as a pandemic by who since march 2020, and affects all aspects of people's lives, including people's oral diagnosis and treatment process. objectives: the purpose of this article is to explore the impact of covid-19 on the daily operations of the stomatology department, and provide some help for dental healthcare personnel around the world in continuing to pr…	Elsevier; Medline; PMC
2021-09-30	Shankumar, et al.	https://doi.org/10.1016/j.identj.2021.08.056	dental drive through model of care to reduce caries incidence	<br><br>Aim or purpose an increase in number of people seeking emergency care due to inability to access dental services for general care was seen during covid-19.<br><br>This drive through model was developed to screen, educate and prioritise, based on individual risks, patients who were otherwise unable to get dental care due to covid-19 restrictions.<br><br>Methods on world oral health day, 20…	aim or purpose an increase in number of people seeking emergency care due to inability to access dental services for general care was seen during covid-19. this drive through model was developed to screen, educate and prioritise, based on individual risks, patients who were otherwise unable to get dental care due to covid-19 restrictions. methods on world oral health day, 2021 dental examinations…	Elsevier; PMC
2021-08-07	Bsoul, et al.	https://doi.org/10.1016/j.adaj.2021.07.023	multifaceted impact of covid-19 on dental practice: american dental professionals prepared and ready during unprecedented challenges	<br><br>Background the purpose of this study was to evaluate the multifaceted impact of the covid-19 pandemic on dental practices and their readiness to resume dental practice during arduous circumstances.<br><br>Methods an observational survey study approved by institutional review board was distributed to dental practitioners and their office staff using qualtrics software.<br><br>Results nearl…	background the purpose of this study was to evaluate the multifaceted impact of the covid-19 pandemic on dental practices and their readiness to resume dental practice during arduous circumstances. methods an observational survey study approved by institutional review board was distributed to dental practitioners and their office staff using qualtrics software. the survey was completed anonymousl…	Elsevier; Medline; PMC; WHO
2021-02-13	Watfa, et al.	https://doi.org/10.1016/j.adoms.2021.100031	rapid implementation of teledentistry during the covid-19 lockdown	<br><br>Introduction the current corona virus disease 2019 (covid-19) outbreak set new challenges to nearly all health plans and large health organizations worldwide, including movement restrictions, strict limitations in healthcare services, especially in the dental profession, and patient fears regarding potential infection.<br><br>Telehealth can serve as an effective platform for remote connec…	introduction the current corona virus disease 2019 (covid-19) outbreak set new challenges to nearly all health plans and large health organizations worldwide, including movement restrictions, strict limitations in healthcare services, especially in the dental profession, and patient fears regarding potential infection. telehealth can serve as an effective platform for remote connection between de…	Elsevier; PMC
2021-02-16	Mitsumura, et al.	https://doi.org/10.1016/j.jiac.2021.02.012	predictors associated with clinical improvement of sars-cov-2 pneumonia	<br><br>Methods overall, 74 patients receiving treatment for covid-19 at tokyo medical and dental university hospital from april 6th to may 15th, 2020 were included in this study.	background there are few agents that have been proven effective for covid-19. predicting clinical improvement as well as mortality or severity is very important. objectives this study aimed to investigate the factors associated with the clinical improvement of covid-19. methods overall, 74 patients receiving treatment for covid-19 at tokyo medical and dental university hospital from april 6th to …	Elsevier; Medline; PMC
2021-01-05	Wu, et al.	https://doi.org/10.1016/j.jds.2020.12.012	the impact of the covid-19 epidemic on the utilization of dental services and attitudes of dental residents at the emergency department of a medical center in taiwan	<br><br>Background/purpose: dental visits are a high risk activity during the covid-19 pandemic.<br><br>This study investigated the utilization of emergency dental services and clinical practical attitudes of dental residents in this period.<br><br>We obtained electronic medical records to review data from 515 patients who visited the emergency department with dental complaints and we contacted t…	background/purpose: dental visits are a high risk activity during the covid-19 pandemic. this study investigated the utilization of emergency dental services and clinical practical attitudes of dental residents in this period. materials and methods: retrospective chart data from 13th november 2019 to 31st march 2020 in kaohsiung medical university hospital, taiwan were used. we obtained electroni…	Elsevier; Medline; PMC
2021-12-13	Wafaie, et al.	https://doi.org/10.1016/j.ajodo.2021.11.010	a qualitative study of orthodontic patients' experiences in quarantine during the covid-19 pandemic outbreak	<br><br>Conclusions findings from this study suggest that covid-19 impacted dental healthcare delivery to orthodontic patients during the quarantine.<br><br>Clinical significance the implications of these findings to the clinical dental environment and patient education are pivotal to further target areas in dental healthcare delivery that require strengthening.	introduction covid-19 is one of the most formidable challenges that influenced all domains of healthcare delivery. this research explored the experiences and challenges orthodontic patients faced in quarantine during the covid-19 outbreak. the goal was to learn from patients about their oral health and general practices during this time to provide optimal delivery of orthodontic treatment care. m…	Elsevier; PMC; WHO
2021-04-30	Bhalla, et al.	https://doi.org/10.1016/j.oooo.2020.12.028	the psychological impact of covid-19 on hospital trainees in a new york city hospital	<br><br>Additionally, independent samples t-test was used to determine statistical difference in mean scores on phq-9 and ies-r questionnaires between dental (omfs and general dentistry) and medical specialties.<br><br>Results the mean score on the phq-9 questionnaire was significantly higher for dental compared to medical specialties (18.9 vs 7.24, p < .001).<br><br>Likewise, for the ies-r quest…	purpose on january 7, 2020, china reported a group of cases of pneumonia caused by the novel coronavirus 2019 (covid-19). this novel virus spread rapidly to other countries. as of august 2020, there are close to 6 million diagnosed cases in the united states and 460,000 diagnosed cases in new york state. the purpose of this article is to examine the psychological impact of the covid-19 outbreak o…	Elsevier; PMC
2021-09-28	Guo, et al.	https://doi.org/10.1016/j.identj.2021.09.004	a retrospective study of oral emergency services during covid-19	<br><br>Methods: the numbers of daily oral emergency visits from january 20 to march 24, 2020, at a dental university hospital in beijing and daily newly confirmed covid-19 cases in beijing during the same period were collected and analysed.	objectives: this study was performed to examine changes in the number of patient visits and types of oral services in an oral emergency department from the beginning to the control stage of the coronavirus disease 2019 (covid-19) outbreak in beijing. methods: the numbers of daily oral emergency visits from january 20 to march 24, 2020, at a dental university hospital in beijing and daily newly co…	Elsevier; Medline; PMC; WHO
2021-12-13	Liu, et al.	https://doi.org/10.1016/j.adaj.2021.11.011	impacts of the covid-19 pandemic on dentistsâ€™ workforce confidence and workflow	<br><br>Studies have evaluated workersâ€™ views of financial confidence and advancement, but there has been limited focus on the dental industry.<br><br>In the wake of the pandemic, surveys were distributed to the american dental association (ada) and american association of orthodontics (aao) membership (n=656).	background the covid-19 pandemic has impacted the u.s. economy and workforce, with marked effects on small businesses. studies have evaluated workersâ€™ views of financial confidence and advancement, but there has been limited focus on the dental industry. methods to extend investigations to dentistry, published scales and pretested questions were used to determine workforce confidence and workfl…	Elsevier; PMC; WHO
2021-08-27	Yavan, et al.	https://doi.org/10.1016/j.ajodo.2021.01.022	incidence of orthodontic appliance failures during the covid-19 lockdown period	<br><br>One widely used measure was â€œlockdownâ€; workers who could work from home were instructed to do so, and nonessential businesses â€“ including dental clinics -- were closed for weeks or months.	introduction as a result of the rapid spread of the disease caused by severe acute respiratory syndrome coronavirus 2 (sars-cov-2), the world health organization (who) declared a global pandemic on march 11, 2020. governments around the world adopted various measures to stop or slow the spread of coronavirus disease 2019 (covid-19). one widely used measure was â€œlockdownâ€; workers who could wo…	Elsevier; Medline; PMC; WHO
2021-11-27	Nahidi, et al.	https://doi.org/10.1016/j.idh.2021.11.001	â€œwe will have to learn to live with itâ€: australian dentistsâ€™ experiences during the covid-19 pandemic	<br><br>Background: australian dentists are among the frontline healthcare workers providing dental and oral health care during the covid-19 pandemic, and therefore have been affected in multiple ways.	background: australian dentists are among the frontline healthcare workers providing dental and oral health care during the covid-19 pandemic, and therefore have been affected in multiple ways. in this study, we explore their experiences of practising and living in this pandemic. methods: a qualitative study analysed responses of 333 australian dentists' who participated in a survey with open-end…	Elsevier; Medline; PMC; WHO
2021-09-01	Sharma, et al.	https://doi.org/10.1016/j.pdj.2021.08.003	teledentistry and its applications in paediatric dentistry: a literature review	<br><br>In order to provide dental services teledentistry was employed.<br><br>Studies involving paediatric population for aforementioned applications have shown that this practice strategy is beneficial to provide dental treatment in remote locations with little access to paediatric dental specialists, monitor patients between appointments, conduct remote diagnosis and screening programmes, prom…	background: during the unfortunate event of the covid-19 pandemic, restrictions were placed on face-to-face interactions in dentistry to promote social distancing and reduce spread of virus. in order to provide dental services teledentistry was employed. objective: this article aims to review the literature and information available on the provision and utilization of teledentistry as a method to…	Elsevier; PMC; WHO
2021-08-13	Menhadji, et al.	https://doi.org/10.1016/j.jdent.2021.103782	patientsâ€™ and dentistsâ€™ perceptions of tele-dentistry at the time of covid-19. a questionnaire-based study.: tele-dentistry at the time of covid-19.	<br><br>The research aimed to investigate dentistsâ€™ and patientsâ€™ attitudes towards dental video consultations (tele-dentistry) and to identify potential ways to improve the experience.<br><br>The measure assessed the perceived efficacy of the video consultations on patients and the dental team.<br><br>Conclusion(s): : this study shows that tele-dentistry may be a valid option to help service…	objectives: : covid-19 has had a significant impact on dentistry in unforeseen ways, including a substantial rise in the development and implementation of video consultations. the research aimed to investigate dentistsâ€™ and patientsâ€™ attitudes towards dental video consultations (tele-dentistry) and to identify potential ways to improve the experience. methods: : a cross-sectional, pre-post de…	Elsevier; Medline; PMC; WHO
2021-11-20	Raskin, et al.	https://doi.org/10.1016/j.adaj.2021.11.005	dental safety net providersâ€™ experiences with covid-19 year one service delivery should inform dental pandemic preparedness	<br><br>Background covid-19 disrupted dental service delivery and revealed gaps in dental pandemic emergency preparedness and response (phepr).<br><br>Emerging dental phepr frameworks can be strengthened by understanding the experiences of the disciplineâ€™s frontline workersâ€”dental safety net providersâ€”during the initial phase of the covid-19 pandemic.<br><br>Methods experienced qualitative …	background covid-19 disrupted dental service delivery and revealed gaps in dental pandemic emergency preparedness and response (phepr). emerging dental phepr frameworks can be strengthened by understanding the experiences of the disciplineâ€™s frontline workersâ€”dental safety net providersâ€”during the initial phase of the covid-19 pandemic. methods experienced qualitative researchers interviewe…	Elsevier; PMC; WHO
2021-02-02	GonzÃ¡lez-Olmo, et al.	https://doi.org/10.1016/j.identj.2021.01.013	fear of covid-19 in madrid. will patients avoid dental care?	<br><br>Introduction: the objective of this research is to describe how perceived infectability, germ aversion, and fear of covid-19 in adults in madrid have changed from the beginning of the pandemic until the lockdown exit phase and their influence on dental care behaviour.<br><br>A questionnaire that included basic sociodemographic variables, the perceived vulnerability to disease scale (inclu…	introduction: the objective of this research is to describe how perceived infectability, germ aversion, and fear of covid-19 in adults in madrid have changed from the beginning of the pandemic until the lockdown exit phase and their influence on dental care behaviour. materials and methods: some 961 participants were monitored in a study in madrid at 2 time points: before lockdown (t0) and after …	Elsevier; Medline; PMC
2021-12-16	Alvarenga, et al.	https://doi.org/10.1016/j.jpap.2021.100096	covid-19 outbreak: should dental and medical practices consider uv-c technology to enhance disinfection on surfaces? â€” a systematic review	<br><br>Aims: : during the covid-19 pandemic the search for complementary methods to enhance manual disinfection in dental and medical practices raised relevance.	aims: : during the covid-19 pandemic the search for complementary methods to enhance manual disinfection in dental and medical practices raised relevance. we sought evidence for the addition of ultraviolet-c (uv-c) disinfection to manual cleaning protocols â€”and whether it improves the logarithmic (log) reduction of surface pathogen colonies. methods: : this review was registered at the internat…	Elsevier; Medline; PMC; WHO
2021-02-23	Kumaravel, et al.	https://doi.org/10.1016/j.cej.2021.129071	antimicrobial tio(2) nanocomposite coatings for surfaces, dental and orthopaedic implants	<br><br>The photocatalytic disinfection efficiency of recent tio(2) nanocomposite antimicrobial coatings for surfaces, dental and orthopaedic implants are emphasized in this review.<br><br>Tio(2) nanocomposite coatings in dental and orthopaedic metal implants disclosed an exceptional bio-corrosion resistance, durability, biocompatibility, bone-formation capability, and long-term antimicrobial eff…	engineering of self-disinfecting surfaces to constrain the spread of sars-cov-2 is a challenging task for the scientific community, because the human coronavirus spreads through respiratory droplets. titania (tio(2)) nanocomposite antimicrobial coatings is one of the ideal remedies to disinfect pathogens (virus, bacteria, fungi) from common surfaces under light illumination. the photocatalytic di…	Elsevier; Medline; PMC
2021-03-26	Ionescu, et al.	https://doi.org/10.1016/j.adaj.2021.03.007	efficacy of personal protective equipment against coronavirus transmission	<br><br>Background this in vitro study evaluated the efficacy of personal protective equipment (ppe) and high-volume evacuation (hve) against human coronavirus (hcov) 229e spreading by a standard dental procedure.<br><br>Methods phantoms for both patient and operator were used to recreate a dental setting inside a custom-built class iii cabinet-like chamber.<br><br>The dental procedure was perfor…	background this in vitro study evaluated the efficacy of personal protective equipment (ppe) and high-volume evacuation (hve) against human coronavirus (hcov) 229e spreading by a standard dental procedure. methods phantoms for both patient and operator were used to recreate a dental setting inside a custom-built class iii cabinet-like chamber. the patientâ€™s phantom mouth was inoculated with an …	Elsevier; Medline; PMC; WHO
2021-12-30	Silva, et al.	https://doi.org/10.1016/j.adaj.2021.12.007	the effect of mouthwashes on sars-cov-2 viral load: a systematic review	<br><br>Practical implications pvp-i-based mouthwashes appear to be the best option as an oral pre-rinse in dental context for sars-cov-2 viral load reduction.	background considering the oral cavity a major entryway and reservoir for sars-cov-2, the aim of this study was to perform a systematic review of in vivo and in vitro studies to assess the effectiveness of mouthwashes on sars-cov-2 viral load. types of study we searched pubmed, web of science, scopus, medrxiv, and biorxiv databases, including in vitro and in vivo studies assessing the virucidal e…	Elsevier; PMC; WHO
2021-09-30	Qabool, et al.	https://doi.org/10.1016/j.identj.2021.08.016	knowledge and awareness of specialists, general dentists and assistants regarding sars-cov-2	<br><br>Aim or purpose this study aims to assess the knowledge and awareness among dental specialists, general dentists and dental assistants regarding guidelines on minimizing the spread of infection.<br><br>Among all the dental specialists, 13 were orthodontists, 9 were operative dentists, 8 were maxillofacial surgeons, 4 were prosthodontists, and one periodontist, who responded to the survey.<…	aim or purpose this study aims to assess the knowledge and awareness among dental specialists, general dentists and dental assistants regarding guidelines on minimizing the spread of infection. materials and methods a survey based cross-sectional study was conducted on a sample size of 84 patients. a modified version of validated questionnaire was used to evaluate knowledge and awareness regardin…	Elsevier; PMC
2021-11-19	Hannah, et al.	https://doi.org/10.1016/j.adoms.2021.100226	the effect of the sars-cov-2 pandemic on suspected cancer referrals at a regional head and neck unit	<br><br>Suspected cancer referrals reduced by 38.6% (p < 0.001) during this period, with a reduction in the percentage referred by general dental practitioners.	the novel coronavirus sars-cov-2, initially identified in late 2019 as a small case cluster, has rapidly become a global pandemic. government restrictions, closure of primary care services, interruption of cancer screening programmes, and fear of contracting the virus have demonstrably led to a reduction in referrals for suspected cancer and delays to treatment across the united kingdom. a retros…	Elsevier; PMC; WHO
2021-01-19	Lamberghini, et al.	https://doi.org/10.1016/j.adaj.2021.01.006	sars-cov-2 infection in asymptomatic pediatric dental patients	<br><br>Here we investigated the positivity rate of asymptomatic sars-cov-2 infection in pediatric dental patients.background methods we reviewed consecutive charts of children aged <18 scheduled for elective dental procedures between 04/01/20 and 08/01/20.<br><br>Asymptomatic patients scheduled for dental procedures underwent polymerase-chain reaction (pcr) testing for sars-cov-2.<br><br>Age, in…	background children with severe acute respiratory syndrome coronavirus 2 (sars-cov-2) are typically asymptomatic but contagious. here we investigated the positivity rate of asymptomatic sars-cov-2 infection in pediatric dental patients.background methods we reviewed consecutive charts of children aged <18 scheduled for elective dental procedures between 04/01/20 and 08/01/20. all patients were sc…	Elsevier; Medline; PMC
2021-03-02	Ilyas, et al.	https://doi.org/10.1016/j.surge.2020.12.011	paediatric dental pain and infection during the covid period	<br><br>Background: during the coronavirus pandemic, paediatric patients will still likely present with dental pain and infection.<br><br>Method: presenting complaints, treatment need and the treatment received were recorded for all paediatric patients presenting with dental pain and infection in the â€œlockdownâ€ period (23rd march- 14th june) during â€œnormalâ€ working hours and â€œout of hou…	background: during the coronavirus pandemic, paediatric patients will still likely present with dental pain and infection. in order to streamline care at king's college hospital (kch), paediatric dentistry and oral and maxillofacial surgery (omfs) have developed a collaborative working approach allowing patients to be treated effectively and to streamline patient care in the absence of easy acces…	Elsevier; Medline; PMC
2021-05-24	Suprono, et al.	https://doi.org/10.1016/j.adaj.2021.02.013	a clinical investigation of dental evacuation systems in reducing aerosols	<br><br>Background: the route of transmission of severe acute respiratory syndrome coronavirus 2 has challenged dentistry to improve the safety for patients and the dental team during various treatment procedures.<br><br>The purpose of this study was to evaluate and compare the effectiveness of dental evacuation systems in reducing aerosols during oral prophylactic procedures in a large clinical …	background: the route of transmission of severe acute respiratory syndrome coronavirus 2 has challenged dentistry to improve the safety for patients and the dental team during various treatment procedures. the purpose of this study was to evaluate and compare the effectiveness of dental evacuation systems in reducing aerosols during oral prophylactic procedures in a large clinical setting. method…	Elsevier; Medline; PMC
2021-04-17	Singhal, et al.	https://doi.org/10.1016/j.identj.2021.03.003	a review of â€œoptimal fallow periodâ€ guidance across canadian jurisdictions	<br><br>Introduction: understanding how different countries have responded to mitigate the risk of severe acute respiratory syndrome coronavirus 2 (sars cov-2) transmission in dental offices is important.<br><br>Methods: we searched publicly available information from dentist and dental hygiene regulator websites across the 10 provinces and 3 territories in canada.<br><br>We also searched for gui…	introduction: understanding how different countries have responded to mitigate the risk of severe acute respiratory syndrome coronavirus 2 (sars cov-2) transmission in dental offices is important. this article describes the different approaches taken towards optimal fallow periods in canadian jurisdictions. methods: we searched publicly available information from dentist and dental hygiene regula…	Elsevier; Medline; PMC
2020-11-13	Donn, et al.	https://doi.org/10.1111/eje.12624	a pilot of a virtual objective structured clinical examination in dental education. a response to covid-19.	<br><br>The objective structured clinical examination (osce) has been an integral part of dental examinations for several decades.<br><br>An online virtual osce (vosce) was developed and piloted for dental undergraduate assessment.<br><br>Despite limitations in relation to technical dental procedures, the vosce could be a viable alternative to face to face clinical examination.	introduction the outbreak of covid-19 necessitated a move to online teaching and assessment. the objective structured clinical examination (osce) has been an integral part of dental examinations for several decades. the covid-19 pandemic stopped face to face examinations around the world. an online virtual osce (vosce) was developed and piloted for dental undergraduate assessment. aim this initia…	Medline
2020	Kamate, et al.	https://doi.org/10.17219/dmp/119743	assessing knowledge, attitudes and practices of dental practitioners regarding the covid-19 pandemic: a multinational study.	<br><br>Objectives the aim of this study was to assess the knowledge, attitudes and practices (kap) of dental practitioners regarding the coronavirus disease 2019 (covid-2019) pandemic.<br><br>Most dentists had a degree of mds (master of dental science) (301; 35.0%), followed by bds (bachelor of dental surgery) (282; 32.8%) and dds (doctor of dental surgery) (226; 26.3%).	background coronavirus disease 2019 (covid-19) has been declared a global public health emergency that is affecting people across the globe. objectives the aim of this study was to assess the knowledge, attitudes and practices (kap) of dental practitioners regarding the coronavirus disease 2019 (covid-2019) pandemic. material and methods an online questionnaire was distributed among dentists acro…	Medline
2020	Siebert, et al.	https://doi.org/10.4149/bll_2020_116	dental treatment recommendations and coronavirus disease 19 (covid-19).	<br><br>They proceed in accordance with the current guidelines of the government of each country as well as with the valid standards and preventive, diagnostic and therapeutic procedures for covid-19.this article mainly focuses on the recommended methods in dental medicine designed to protect patients and healthcare professionals (tab.<br><br>Keywords: coronavirus, covid-19, dental strategies, de…	health is a state of complete physical, mental and social well-being. the outbreak of coronavirus disease 2019 (covid-19) in the area of wuhan, china, has evolved rapidly into a public health crisis and has spread exponentially to other parts of the world.there is strong evidence that this novel coronavirus is similar to coronavirus species found in bats and potentially pangolins, confirming the …	Medline
2020	Ates, et al.	https://doi.org/10.1590/1807-3107bor-2020.vol34.0122	differences in endodontic emergency management by endodontists and general dental practitioners in covid-19 times.	<br><br>The aim of this study was to assess the differences, if any, between general dental practitioners (gdps) and endodontists, in the diagnosis and treatment of endodontic emergencies during the worldwide outbreak of covid-19.	the aim of this study was to assess the differences, if any, between general dental practitioners (gdps) and endodontists, in the diagnosis and treatment of endodontic emergencies during the worldwide outbreak of covid-19. an online questionnaire was randomly sent by social media to clinicians in different countries from 24 april, 2020 to may 4, 2020. the survey consisted of a series of questions…	Medline
2020-06-01	Vargas-Buratovic, et al.	https://doi.org/10.5867/medwave.2020.05.7916	[dental recommendations in the covid-19 pandemic: a narrative review].	<br><br>The dental environment has a high risk of viral transmission; accordingly, this study aimed to identify recommendations based on the best available evidence for dental care during this pandemic.<br><br>Methods we performed a search for scientific evidence published since 2002 to march 23th 2020 in electronic databases (medline/pubmed, embase, cochrane, and epistemonikos) and the web pages…	introduction covid-19 is a world public health problem due to its morbidity and mortality, especially in at-risk groups. the dental environment has a high risk of viral transmission; accordingly, this study aimed to identify recommendations based on the best available evidence for dental care during this pandemic. methods we performed a search for scientific evidence published since 2002 to march…	Medline
2020-12-28	HytÃ¶nen, et al.	https://doi.org/10.1111/eje.12646	modification of national osce due to covid-19 - implementation and student feedback.	<br><br>Material and methods the modified online osce comprising of eight question entities was organized simultaneously in all four dental institutes of finland using the moodle virtual learning environment.	the aims were to describe the development of a modified national online osce during covid-19 and assess related student feedback. material and methods the modified online osce comprising of eight question entities was organized simultaneously in all four dental institutes of finland using the moodle virtual learning environment. all fourth-year students (n=179) attended the exam online at home. s…	Medline
2020	Polizzi, et al.	https://doi.org/10.3290/j.ohpd.b871059	manual vs mechanical oral hygiene procedures: has the role of the dental hygienist in phase 2 post-lockdown really changed?	<br><br>During the covid lockdown phase, dental operators were limited to providing emergency treatment that could not be postponed.<br><br>Therefore, it is necessary for the dental team to restart safely to treat neglected oral diseases that may also affect systemic health.<br><br>The role of the dental hygienist has apparently changed for procedures performed close to the patient's oral cavity,…	purpose: some authors have highlighted the danger of intraoral use of rotating instruments which can produce droplets and aerosols. during the covid lockdown phase, dental operators were limited to providing emergency treatment that could not be postponed. therefore, it is necessary for the dental team to restart safely to treat neglected oral diseases that may also affect systemic health. the ro…	Medline
2020-09-01	Bruner, et al.	https://doi.org/10.1111/jphd.12427	dental caries management: a practical approach for your practice.	<br><br>In trying to prepare for the future, with or without covid-19 implications, dental providers and clinics are facing opportunities to add value, consider alternative payment models, and to incorporate risk stratification and population health management along with medical systems.<br><br>However, as alternative payment models emerge in dentistry, stand-alone dental clinics may face unique …	chronic disease management models in primary care have demonstrated significant benefits to the patient experience and patient health outcomes. in trying to prepare for the future, with or without covid-19 implications, dental providers and clinics are facing opportunities to add value, consider alternative payment models, and to incorporate risk stratification and population health management al…	Medline
2020-10-01	Ligtenberg, et al.	https://doi.org/10.5177/ntvt.2020.10.20034	[saliva diagnostics: a summary of the expanded possibilities].	<br><br>A low saliva secretion rate may indicate an underlying disease such as sjÃ¶gren syndrome and is a risk factor for the occurrence of caries, dental erosion, candida infections and is associated with upper respiratory tract infections in athletes.	in hospitals, blood is still the gold standard in diagnostics, but outside hospitals saliva is used more and more. collecting saliva is not invasive and is therefore easier, safer and cheaper than drawing blood. saliva secretion itself is also a diagnostic parameter. a low saliva secretion rate may indicate an underlying disease such as sjÃ¶gren syndrome and is a risk factor for the occurrence of…	Medline
2020-12-27	Northridge, et al.	https://doi.org/10.1111/ger.12522	acceptability of a community health worker intervention to improve the oral health of older chinese americans: a pilot study.	<br><br>Background given that both dental caries and periodontitis are behaviourally mediated, biofilm-based diseases that are largely preventable with attention to regular oral hygiene practices and preventive dental visits, strategies to arrest or even heal carious lesions and high-quality maintenance care and plaque control without the need to resort to aerosol-generating surgical approaches a…	objective to evaluate the acceptability of a community health worker (chw) intervention designed to improve the oral health of low-income, urban chinese immigrant adults. background given that both dental caries and periodontitis are behaviourally mediated, biofilm-based diseases that are largely preventable with attention to regular oral hygiene practices and preventive dental visits, strategies…	Medline
2020-04-27	Iyer, et al.	https://doi.org/10.1002/jdd.12163	impact of covid-19 on dental education in the united states.	<br><br>While the centers for disease control and prevention (cdc), american dental association (ada), and local state agencies are releasing updates on guidelines for dentists and patients, no official information exists for dental institutions on how to effectively follow the recommended guidelines including "shelter in place" with social distancing to protect students, faculty, staff, and pati…	dental institutions in the united states are reeling from the consequences of the novel sars-cov2 coronavirus, the causative agent of codiv-19. as oral health care providers, we have been trained on prevention of aerosol transmissible diseases, but we are still grappling with many unknown factors regarding covid-19. while the centers for disease control and prevention (cdc), american dental assoc…	Medline
2020-10-22	TysiÄ…c-MiÅ›ta, et al.	https://doi.org/10.13075/mp.5893.01034	the utilization of rapid serological tests in covid-19 diagnostics - a high risk of false-negative results in outpatient care, with particular emphasis on dental treatment.	<br><br>Outpatient care and dental care were limited to telephone advice and emergency services.<br><br>The aim of this review was to introduce information regarding covid-19 diagnostics with a particular focus on the methods which can be utilized in an outpatient and dental care setting.<br><br>Rapid serological assays developed to facilitate testing outside of laboratories, especially in dental…	in order to mitigate the spread of covid-19, in the early stages of the pandemic outbreak, postponing elective procedures was recommended all around the world. outpatient care and dental care were limited to telephone advice and emergency services. dental staff is particularly vulnerable to sars-cov-2 contraction, because of the inevitable contact with patients' body fluids during aerosol-generat…	Medline
2020-09-04	Oliveira, et al.	https://doi.org/10.1590/1807-3107bor-2020.vol34.0114	self-reported dental treatment needs during the covid-19 outbreak in brazil: an infodemiological study.	<br><br>The aim of the present infodemiological study was to evaluate whether the covid-19 outbreak has influenced the volume of content related to the dental treatment needs of brazilian twitter users to summarize the trends, and to identify the perceptions of the treatment needed.<br><br>We collected tweets related to dental care needs of individuals exposed to the covid-19 outbreak scenario be…	the aim of the present infodemiological study was to evaluate whether the covid-19 outbreak has influenced the volume of content related to the dental treatment needs of brazilian twitter users to summarize the trends, and to identify the perceptions of the treatment needed. we collected tweets related to dental care needs of individuals exposed to the covid-19 outbreak scenario between march 23 …	Medline
2020-03-01	Wang, et al.	https://doi.org/10.12182/20200360101	[oral health management of children during the epidemic period of coronavirus disease 2019].	<br><br>In order to prevent the occurrence of cross-infection and epidemic spreading of covid-19 during dental practice, the recommendations to parents include: not only training children to maintain hand hygiene at home, exercise appropriately, strengthen physical resistance, but also helping children develop good oral and diet habit such as effective brushing and flossing to avoid oral diseases…	coronavirus disease 2019 (covid-19) is becoming a major public health event affecting china and even the whole world. during the epidemic period of corona virus disease, appropriate oral health management and disease prevention of children is very important for children's oral and general health. in order to prevent the occurrence of cross-infection and epidemic spreading of covid-19 during denta…	Medline
2020-10-16	TysiÄ…c-MiÅ›ta, et al.	https://doi.org/10.13075/mp.5893.01005	air disinfection procedures in the dental office during the covid-19 pandemic.	<br><br>In the times of a respiratory disease pandemic, members of the dental profession, due to having a direct contact with the patients' oral cavity, body fluids and airborne pathogens, are exposed to a great occupational hazard of becoming infected with severe acute respiratory syndrome coronavirus 2 (sars-cov-2).<br><br>The authors carried out a systematic literature search using the main on…	the outbreak of coronavirus disease 2019 (covid-19) generated a huge pressure on health care systems worldwide and exposed their lack of preparation for a major health crisis. in the times of a respiratory disease pandemic, members of the dental profession, due to having a direct contact with the patients' oral cavity, body fluids and airborne pathogens, are exposed to a great occupational hazard…	Medline
2020-09-09	Nair, et al.	https://doi.org/10.1002/jdd.12422	implementation of an online treatment planning exercise focused on vulnerable patient groups.	<br><br>The covid-19 pandemic presented formidable challenges in our ability to impart in-person extra-mural clinical training, including the geriatric and special needs program (gsnp), to a group of twenty fourth-year dental (d4) students.	the covid-19 pandemic presented formidable challenges in our ability to impart in-person extra-mural clinical training, including the geriatric and special needs program (gsnp), to a group of twenty fourth-year dental (d4) students. a new course delivery format was developed wherein students used a validated rapid oral health deterioration (rohd) risk assessment tool to critically appraise clinic…	Medline
2020	Yue, et al.	https://doi.org/10.3290/j.cjdr.a44746	ventilation in the dental clinic: an effective measure to control droplets and aerosols during the coronavirus pandemic and beyond.	<br><br>It is important to protect dentists and patients and reduce the amount of spatter produced during dental procedures.<br><br>In order to prevent airborne transmission, dental offices should be sufficiently ventilated, with great emphasis placed upon removing bioaerosols.	clinical and epidemiological studies suggest that human-to-human transmission of coronavirus disease 2019 (covid-19) most frequently occurs through virus-laden respiratory droplets discharged from infected individuals while coughing and sneezing. aerosols can act as another potential transmission route. the world health organisation (who) has advised medical personnel to consider taking 'airborne…	Medline
2020-05-01	Naqvi, et al.	https://doi.org/10.5455/jpma.26	challenges in providing oral and dental health services in covid-19 pandemic.	<br><br>Many are not well-versed in the use of transmission-based safeguards, and the dental community, is no different.<br><br>In this article, we identify the challenges faced by the oral and dental care providers, whose procedures generate a significant amount of aerosol, which can be a significant source of disease transmission within the community.<br><br>Guidelines for the delivery of emerg…	coronavirus disease (covid-19) pandemic has rendered the world completely unaware and off-balance. most of the countries of the world are in a lockdown of varying severity to break the chain of transmission. many non-essential healthcare practices have been shut down to impose social distancing against a population whose slogan has been freedom of movement. several healthcare providers have also …	Medline
2020-04-24	Ren, et al.	https://doi.org/10.1177/2380084420924385	dental care and oral health under the clouds of covid-19.	<br><br>Knowledge transfer statement this commentary provides a timely evidence-based overview on the impact of covid-19 on dental care and oral health and identifies gaps in protection of patients and staff in dental settings.	knowledge transfer statement this commentary provides a timely evidence-based overview on the impact of covid-19 on dental care and oral health and identifies gaps in protection of patients and staff in dental settings. oral symptoms are prominent before fever and cough occur. dental professionals may play an important role in early identification and diagnosis of patients with covid-19.	Medline
2020	Sun, et al.	https://doi.org/10.1590/1807-3107bor-2020.vol34.0066	knowledge of and attitudes toward covid-19 among parents of child dental patients during the outbreak.	<br><br>The aim of this study was to evaluate the knowledge of and attitudes toward coronavirus disease 2019 (covid-19) among the parents of child dental patients in shenzhen during the outbreak.<br><br>The parents of children (aged 0-14 years) who visited the dental department of our hospital last year were eligible to participate in this study.<br><br>A total of 94.59% of the parents said they …	the aim of this study was to evaluate the knowledge of and attitudes toward coronavirus disease 2019 (covid-19) among the parents of child dental patients in shenzhen during the outbreak. a structured questionnaire containing 10 questions was used, and each question had 2 or 3 possible answers. the parents of children (aged 0-14 years) who visited the dental department of our hospital last year w…	Medline
2020-09-04	Candeiro, et al.	https://doi.org/10.1590/1807-3107bor-2020.vol34.0117	knowledge about coronavirus disease 19 (covid-19) and its professional repercussions among brazilian endodontists.	<br><br>The questionnaire contained questions that pertained to covid-19 and its impact on dental practice.<br><br>A total of 98.50% of endodontists reported that dental procedures can transmit covid-19.<br><br>Furthermore, 91.7% of them reportedly suspended elective dental procedures.<br><br>Those who believed that covid-19 cannot be transmitted during dental procedures were less knowledgeable a…	the aim of this study was to assess brazilian endodontists' level of knowledge about the coronavirus disease (covid-19) and examine its professional repercussions. the link to the online survey that was created for this study was shared with brazilian endodontists through social networking applications. the questionnaire contained questions that pertained to covid-19 and its impact on dental prac…	Medline
2020-05-08	GonzÃ¡lez-Olmo, et al.	https://doi.org/10.1590/1807-3107bor-2020.vol34.0044	perceived vulnerability to coronavirus infection: impact on dental practice.	<br><br>The objective of this study is to identify, among madrid's adult population, the impact of covid-19 on self-perceived vulnerability, infectiousness, aversion to germs, and other behaviors in the current situation regarding dental practice.<br><br>An additional questionnaire evaluated basic sociodemographic aspects, medical history, personal hygiene behavior, willingness to go to certain p…	sars-cov-2 is a new virus responsible for the outbreak of the respiratory disease covid-19, which has spread to several countries around the world, causing considerable consternation and a fear of contagions in global healthcare settings. the objective of this study is to identify, among madrid's adult population, the impact of covid-19 on self-perceived vulnerability, infectiousness, aversion to…	Medline
2020-07-14	Bahramian, et al.	https://doi.org/10.1177/2380084420941503	covid-19 considerations in pediatric dentistry.	<br><br>As pediatric dentists as a part of the health care system deferring elective procedures, we are obliged to manage emergency situations such as cellulitis, severe tooth pain, and dental trauma.<br><br>Therefore, we need to beware of the symptoms and risks of the emerging disease and, accordingly, change the policies in our offices to minimize the risk of transmission while checking up and …	one of the most important current medical concerns across the globe is the severe acute respiratory syndrome coronavirus 2 (sars-cov-2) pandemic, which has been designated by the world health organization as a novel viral pneumonia named coronavirus disease 2019 (covid-19). covid-19 has substantially affected all aspects of human lives and forced most people to self-quarantine themselves and stay…	Medline
2020-11-10	Lundberg, et al.	https://doi.org/10.1111/ger.12509	covid-19: impacts on oral healthcare delivery in dependent older adults.	<br><br>Objectives to evaluate the impacts of restrictions to the provision of dental services for dependent older patients due to the covid-19 pandemic.	objectives to evaluate the impacts of restrictions to the provision of dental services for dependent older patients due to the covid-19 pandemic. methods data were gathered on the number of dependent older patients treated, emergency treatment provided and the revenues generated by a specialised clinic for geriatric dentistry during the current pandemic period and compared with the recorded clini…	Medline
2020-06-01	Saccomanno, et al.	https://doi.org/10.23804/ejpd.2020.21.02.12	perspectives of tele-orthodontics in the covid-19 emergency and as a future tool in daily practice.	<br><br>Results tele-orthodontics allowed to perform some orthodontic follow-ups with less chairside time, reduced time spent by the patients in the dental office from up to 45 min, less risk of infection, fewer to no missed appointments, specific troubleshooting solutions, and more follow-ups with odontophobic patients.	aim the aim of our study was to explain how tele-orthodontics represents the only way to perform orthodontics during a period of restriction as the one subsequent to covid-19 emergencies: to do this, we report a case study and explore the proposal of a model of tele-orthodontics, considering the advantages of this modality in the immediate post-emergency phase and in the future daily practice. ma…	Medline
2020-12-28	Isiekwe, et al.	https://doi.org/10.1111/eje.12654	the covid-19 pandemic and dental residency training in nigeria.	<br><br>Introduction the covid-19 pandemic has had wide ranging effects on dental practice across the world.<br><br>In particular, if has also affected the training of dental residents, who are specialists in training.<br><br>Thus, the aim of this study was to assess the knowledge, perception and attitude of dental residents in nigeria to the pandemic and its perceived impact on the dental reside…	introduction the covid-19 pandemic has had wide ranging effects on dental practice across the world. in particular, if has also affected the training of dental residents, who are specialists in training. thus, the aim of this study was to assess the knowledge, perception and attitude of dental residents in nigeria to the pandemic and its perceived impact on the dental residency training programme…	Medline
2020-10-01	Majeed, et al.	https://doi.org/10.29271/jcpsp.2020.10.115	covid-19 and dental education in pakistan.	<br><br>Like other countries, it has also affected all fields of life in pakistan, but its impact on dental education and dentistry has been particularly devastating.<br><br>Dental institutes are at particularly high risk for infection transmission through their aerosol-generating dental procedures.<br><br>In the scenario of a lockdown, dental students are suffering a lot and the dental colleges …	the spread of severe acute respiratory syndrome coronavirus 2 (sars-cov-2) has infected more than 6 million people globally; and changed the dynamics of the entire world. in march 2020, novel coronavirus disease 2019 (covid-19) was declared as a pandemic by the world health organization (who). in pakistan, the first case of covid-19 was reported on 26th february, 2020. the virus is highly contagi…	Medline
2020-04-01	Coulthard, et al.	https://doi.org/10.1038/s41415-020-1482-1	dentistry and coronavirus (covid-19) - moral decision-making.	<br><br>The role of dental professionals in preventing the transmission of covid-19 is critically important.<br><br>While all routine dental care has been suspended in countries experiencing covid-19 disease during the period of pandemic, the need for organised urgent care delivered by teams provided with appropriate personal protective equipment takes priority.	the coronavirus (covid-19) has challenged health professions and systems and has evoked different speeds of reaction and types of response around the world. the role of dental professionals in preventing the transmission of covid-19 is critically important. while all routine dental care has been suspended in countries experiencing covid-19 disease during the period of pandemic, the need for organ…	Medline
2020-08-11	Checchi, et al.	https://doi.org/10.1563/aaid-joi-d-20-00196	isolation through rubber dam to prevent covid-19 exposure during flapless trans-crestal sinus lift procedures.	<br><br>Sars-cov-2 transmission during dental procedures can happen through inhalation of droplets from infected patients or direct contact with mucous membranes, oral fluids, and contaminated instruments.	in 2020, a highly infective new pathogen (sars-cov-2) spread from china to the whole globe, and became responsible of an acute respiratory syndrome, often asymptomatic but potentially lethal, named covid-19. airborne and direct contact contamination are the major infection pathways of sars-cov-2 and it has been shown that virus spread can also happen in absence of clinical symptoms. sars-cov-2 tr…	Medline
2020	Offner, et al.	https://doi.org/10.3917/spub.202.0247	[oral care and the coronavirus covid-19 epidemic]	<br><br>Indeed, dental procedures produce aerosols which can be loaded with viral particles, and as such, constitute a major contamination route by the virus.<br><br>They take into account epidemiological data related to the virus, the specificities of oral care, and thus propose protective measures for dental surgery professionals.the necessary adaptation of the healthcare system during an epide…	the covid-19 coronavirus epidemic started in december 2019 in china, and progressed very quickly in france. its consequences were the implementation of national measures such as the containment of the population, but also a disorganization of the healthcare system, in particular concerning oral care. indeed, dental procedures produce aerosols which can be loaded with viral particles, and as such,…	Medline
2020	Machado, et al.	https://doi.org/10.1590/1807-3107bor-2020.vol34.0083	covid-19 pandemic and the impact on dental education: discussing current and future perspectives.	<br><br>Due to the covid-19 pandemic crisis, many dental schools and instructors are rethinking the way they teach and interact with students.	due to the covid-19 pandemic crisis, many dental schools and instructors are rethinking the way they teach and interact with students. new perspectives regarding a change in face-to-face activities, social isolation and the reformulation of clinical activities result in a transition toward e-learning and e-teaching processes. in this review, we discuss some favorable aspects and difficulties asso…	Medline
2020	Weeks, et al.	https://doi.org/10.1080/02763869.2020.1826197	unlv health sciences library's initial response to the covid-19 pandemic: how a versatile environment, online technologies, and liaison expertise prepared library faculty in supporting its user communities.	<br><br>In this case study, the university of nevada, las vegas health sciences library describes how a flexible and technology-focused service model, liaison relationships, and individual expertise all contributed towards rapid mobilization of online instruction, virtual library services, and new resources to keep pace with the sudden needs of their user communities in the school of medicine, sc…	in this case study, the university of nevada, las vegas health sciences library describes how a flexible and technology-focused service model, liaison relationships, and individual expertise all contributed towards rapid mobilization of online instruction, virtual library services, and new resources to keep pace with the sudden needs of their user communities in the school of medicine, school of …	Medline
2020-10-29	Marco, et al.	https://doi.org/10.1111/odi.13649	aerosol transmission for sars-cov-2 in the dental practice. a review by sidp covid 19 task-force.	<br><br>Measures for aerosol reduction, in conjunction with other effective infection control strategies, are needed to prevent the spread of sars-cov-2 in dental setting.	current evidence suggests that sars-cov-2, the virus that causes covid-19, is predominantly spread from person-to-person. aim of this narrative review is to explore transmission modality of sars-cov-2 to provide appropriate advice to stakeholders, in order to support the implementation of effective public health measures and protect healthcare workers that primary face the disease. "in vivo" and …	Medline
2020-09-10	Loch, et al.	https://doi.org/10.1002/jdd.12402	covid-19 and dental clinical practice: students and clinical staff perceptions of health risks and educational impact.	<br><br>Purpose/objectives due to the nature of the profession, dental healthcare workers are exposed to infectious diseases such as coronavirus disease 2019 (covid-19), and the severity of the pandemic presents challenges to dental education institutions worldwide.<br><br>This study investigated dental students and clinical staff perceptions of health risks and impacts on clinical competence of …	purpose/objectives due to the nature of the profession, dental healthcare workers are exposed to infectious diseases such as coronavirus disease 2019 (covid-19), and the severity of the pandemic presents challenges to dental education institutions worldwide. this study investigated dental students and clinical staff perceptions of health risks and impacts on clinical competence of working in teac…	Medline
2020-12-26	Prieto, et al.	https://doi.org/10.1111/eje.12647	academics' and students' experiences in a chilean dental school during the covid-19 pandemic: a qualitative study.	<br><br>Objective this study aimed to explore the experiences of students and personnel at a chilean dental school during the covid-19 pandemic.<br><br>Conclusions the covid-19 pandemic has been a period of learning for our dental school staff and students.	objective this study aimed to explore the experiences of students and personnel at a chilean dental school during the covid-19 pandemic. methods this phenomenological descriptive qualitative study reported staff and students' experiences during the pandemic through in-depth, semi-structured interviews. these were recorded on audio and video with a digital platform. three researchers then transcri…	Medline
2020	Peloso, et al.	https://doi.org/10.1590/1807-3107bor-2020.vol34.0084	how does the quarantine resulting from covid-19 impact dental appointments and patient anxiety levels?	<br><br>The present study sought to evaluate the impact of quarantine resulting from the coronavirus disease 2019 (covid-19) pandemic on dental appointments and patients' positions and concerns regarding their ongoing dental treatment.<br><br>Patients from private dental clinics answered an online questionnaire anonymously regarding their treatment, availability and willingness to attend dental a…	the present study sought to evaluate the impact of quarantine resulting from the coronavirus disease 2019 (covid-19) pandemic on dental appointments and patients' positions and concerns regarding their ongoing dental treatment. patients from private dental clinics answered an online questionnaire anonymously regarding their treatment, availability and willingness to attend dental appointments, an…	Medline
2020-11-30	Daly, et al.	https://doi.org/10.1922/cdh_dec20editorialdalyblack03	the impact of covid-19 on population oral health.	<br><br>'lockdown' included closure of dental practices.	over the last year, coronavirus disease 2019 (covid-19) has accumulated over 37 million cases and over one million deaths worldwide (who, 2020). with no population immunity or vaccine at hand, all but fifteen countries issued 'stay at home' orders in a bid to contain the spread of the virus and limit the healthcare burden. 'lockdown' included closure of dental practices. both the virus itself and…	Medline
2020-07-27	Rekawek, et al.	https://doi.org/10.1002/jdd.12330	the impact of covid-19: considerations for future dental conferences.	<br><br>As such, dental organizations must reconsider the traditional format of conferences in order to abide by public health guidelines.	the onset of coronavirus disease 19 (covid-19) impacted all facets of global communities. as such, dental organizations must reconsider the traditional format of conferences in order to abide by public health guidelines. such an adjustment is required in an effort to limit the footprint and ensure the safety of its participants. this article aims to provide guidance to reformat a traditional conf…	Medline
2020-07-15	Furness, et al.	https://doi.org/10.1136/archdischild-2019-318545	water fluoridation: current challenges.	<br><br>Community water fluoridation (cwf) is safe and effective at reducing dental caries.	dental extraction for caries is the most common reason for children aged 6-10 years to be admitted to hospital. community water fluoridation (cwf) is safe and effective at reducing dental caries. it is most effective where there is more deprivation. however, many deprived areas do not have cwf despite public health england recommending it. those who lobby against fluoridation do so using emotiona…	Medline
2020-10-01	Haroon, et al.	https://doi.org/10.29271/jcpsp.2020.10.129	covid-19 era: challenges and solutions in dental education.	<br><br>Coronavirus infecious disease 2019 (covid-19) pandemic has brought a myriad of challenges to the dental education.<br><br>Dental educators have come up with innovative solutions to resume dental education remotely.<br><br>However, some sorts of blended learning and virtual curriculum may be incorporated in dental education in the future.<br><br>In this article, impact of covid-19 on denta…	coronavirus infecious disease 2019 (covid-19) pandemic has brought a myriad of challenges to the dental education. amidst the quarantine and lockdown measures, face-to-face education is disrupted around the globe. dental educators have come up with innovative solutions to resume dental education remotely. different online platforms are being utilised for didactic teaching and learning as well as …	Medline
2020-10-31	Hakami, et al.	https://doi.org/10.1002/jdd.12470	psychological impact of the coronavirus disease 2019 (covid-19) pandemic on dental students: a nationwide study.	<br><br>The aim of this study was to assess the psychological impact of the pandemic on dental students in saudi arabia.<br><br>Methods a cross-sectional analytical study was conducted among dental students from different universities in saudi arabia selected using 2-stage cluster sampling.<br><br>A total of 697 dental students participated voluntarily in the study; their mean age was 21.76 Â± 1.…	objectives public mental health concerns have been raised during the coronavirus disease 2019 (covid-19) pandemic. the aim of this study was to assess the psychological impact of the pandemic on dental students in saudi arabia. methods a cross-sectional analytical study was conducted among dental students from different universities in saudi arabia selected using 2-stage cluster sampling. the psy…	Medline
2020-09-22	Bellini, et al.	https://doi.org/10.23736/s0026-4970.20.04430-1	psychological reactions to covid-19 and epidemiological aspects of dental practitioners during lockdown in italy.	<br><br>Background due to droplet production and exposure to saliva and blood, dental practitioners are at high risk of covid-19 contagion during their routine procedures.<br><br>Methods an online structured survey composed of 40 questions has been sent to dental practitioners all over italy to investigate their behavior and to analyze their reactions in relation to sars-cov-2 pandemic restrictiv…	background due to droplet production and exposure to saliva and blood, dental practitioners are at high risk of covid-19 contagion during their routine procedures. the aim of this study is to investigate the behavior of italian dentists and to analyze their reactions in relation to sars-cov-2 pandemic professional restrictive measures. methods an online structured survey composed of 40 questions …	Medline
2020-10-27	Karobari, et al.	https://doi.org/10.1177/1010539520962919	the state of orthodontic practice after the outbreak of covid-19 in southeast asia: the current scenario and future recommendations.	<br><br>The emergence of coronavirus disease 2019 (covid-19), caused by sars-cov-2 (sc2) virus, in late december 2019 has dramatically changed the way we access health care, and dental care is no exception.	the emergence of coronavirus disease 2019 (covid-19), caused by sars-cov-2 (sc2) virus, in late december 2019 has dramatically changed the way we access health care, and dental care is no exception. the world health organization (who) declared this virus outbreak as a pandemic with its spread through direct transmission via droplet inhalation, cough, sneeze, or via aerosol-generating procedures (…	Medline
2020	Liu, et al.	https://doi.org/10.1097/scs.0000000000006769	recommended management of temporomandibular joint dislocation during the covid-19 outbreak.	<br><br>From january 23 to march 20, total 17 patients with tmj dislocation were treated in dental emergency department in school and hospital of stomatology, wuhan university.	the epidemic of coronavirus disease 2019 (covid-19) has become a major public health disaster worldwide. from january 23 to march 20, total 17 patients with tmj dislocation were treated in dental emergency department in school and hospital of stomatology, wuhan university. almost half of the patients are older than 80 years of age and they have recurrent joint dislocations. they are also at high …	Medline
2020-11-01	Marchon, et al.	https://doi.org/10.7861/clinmed.2020-0739	images of the month: an incidental finding of spontaneous pneumomediastinum (hamman's syndrome) secondary to diabetic ketoacidosis during the coronavirus pandemic.	<br><br>She was diagnosed and treated for dka triggered by a dental abscess.	hamman's syndrome is a spontaneous pneumomediastinum and is described as a rare complication of diabetic ketoacidosis (dka). it typically follows a self-limiting course after successful treatment of the underlying dka. we describe a case of a 28-year-old woman with type 1 diabetes presenting with facial pain, vomiting and abdominal pain. she also complained of dyspnoea and chest pain. she was dia…	Medline
2020	Reddy, et al.	https://doi.org/10.32394/pe.74.37	assessment of knowledge and anxiety levels due to covid-19 pandemic among health care professionals and general population in indore city: a cross sectional study.	<br><br>Methods a descriptive, cross sectional study was conducted among 247 participants comprising of medical and dental professionals , paramedical staff and non medico/ general population of indore city, india.<br><br>Results participants of medical profession (50.2%) outnumbered other participants; significant difference (p=0.001) was reported among dental professionals on answering minimum …	background covid 19 pandemic has led to economic downturn worldwide, and it has negatively affected mental health of the health workers as well as the general population. the pandemic has created psychological impact in the minds of people that even after recovery from critical illness assessment of anxiety symptoms is necessary. objective this study was undertaken to assess the knowledge and anx…	Medline
2020-12-31	Kumar, et al.	https://doi.org/10.1002/jper.20-0567	methods to mitigate infection spread from aerosol-generating dental procedures.	<br><br>Concerns that sars-cov-2, the virus that causes covid-19, may be transmitted through droplets and aerosols from both symptomatic and asymptomatic individuals has turned the spotlight on healthcare interventions that involve aerosol generation in the oral cavity, such as many dental and periodontal procedures.<br><br>This commentary seeks to familiarize the dental practitioner with various…	infection control measures play a critical role in preventing the spread of disease in healthcare settings. concerns that sars-cov-2, the virus that causes covid-19, may be transmitted through droplets and aerosols from both symptomatic and asymptomatic individuals has turned the spotlight on healthcare interventions that involve aerosol generation in the oral cavity, such as many dental and peri…	Medline
2020-05-29	Ravaghi, et al.	https://doi.org/10.1922/cdh_ravaghijune20editorial02	editorial - child oral health; is there anything more to know?	<br><br>It seems a strange thing to be writing about child oral health in the middle of a virus pandemic that has, in the uk at least, paused all routine dental care.<br><br>It invites ridicule to try and predict what will happen in the coming years, but the economic and social impacts are likely to increase vulnerability among the already vulnerable and the delivery of dental care is likely to b…	it seems a strange thing to be writing about child oral health in the middle of a virus pandemic that has, in the uk at least, paused all routine dental care. perhaps not; as thoughts turn to the return of "normal" opera- tion there are concerns over potential ongoing impacts from covid-19 on health services including stricter infection-control requirements and economic impacts from the lockdown.…	Medline
2020-08-01	Plog, et al.	https://doi.org/10.1063/5.0021476	reopening dentistry after covid-19: complete suppression of aerosolization in dental procedures by viscoelastic medusa gorgo.	<br><br>The aerosol transmissibility of severe acute respiratory syndrome coronavirus 2 (sars-cov-2) has impacted the delivery of health care and essentially stopped the provision of medical and dental therapies.<br><br>The generation of aerosols in dentistry-an unavoidable part of most dental treatments-creates a high-risk situation.<br><br>The us centers for disease control and the occupational…	the aerosol transmissibility of severe acute respiratory syndrome coronavirus 2 (sars-cov-2) has impacted the delivery of health care and essentially stopped the provision of medical and dental therapies. dentistry uses rotary, ultrasonic, and laser-based instruments that produce water-based aerosols in the daily, routine treatment of patients. abundant aerosols are generated, which reach health …	Medline
2020-06-02	Han, et al.	https://doi.org/10.1177/0194599820931789	time for a paradigm shift in head and neck cancer management during the covid-19 pandemic.	<br><br>Given the continuously evolving body of literature, the sources cited include the latest statements from medical and dental societies.	objective the coronavirus disease 2019 (covid-19) pandemic has caused physicians and surgeons to consider restructuring traditional cancer management paradigms. we aim to review the current evidence regarding the diagnosis and management of head and neck cancer, with an emphasis on the role of the multidisciplinary team (mdt) during a pandemic. data sources covid-19 resources from pubmed, google …	Medline
2020-05-14	Sales, et al.	https://doi.org/10.23736/s0026-4970.20.04372-1	covid-2019. how to decrease the risk of infection in dental practice?	<br><br>The objective of this work is through a review of the current literature, to establish conducts that can reduce the contamination by covid-19 between the population and the dental team during the service in the public and private health system.	a new pandemic classified by the world health organization and called covid-19, is causing widespread respiratory infections and deaths in several countries on the 5 continents. although it does not have a high lethality rate, this new virus can present rates of complications and hospitalizations in the intensive care unit in up to 20% of patients, especially the elderly and those with compromise…	Medline
2020-10-12	Kumbargere et al.	https://doi.org/10.1002/14651858.cd013686.pub2	interventions to reduce contaminated aerosols produced during dental procedures for preventing infectious diseases.	<br><br>Background many dental procedures produce aerosols (droplets, droplet nuclei and splatter) that harbour various pathogenic micro-organisms and may pose a risk for the spread of infections between dentist and patient.<br><br>Objectives to assess the effectiveness of methods used during dental treatment procedures to minimize aerosol production and reduce or neutralize contamination in aero…	background many dental procedures produce aerosols (droplets, droplet nuclei and splatter) that harbour various pathogenic micro-organisms and may pose a risk for the spread of infections between dentist and patient. the covid-19 pandemic has led to greater concern about this risk. objectives to assess the effectiveness of methods used during dental treatment procedures to minimize aerosol produc…	Medline
2020-04-03	Farooq, et al.	https://doi.org/10.1136/postgradmedj-2020-137781	covid-19 outbreak and its monetary implications for dental practices, hospitals and healthcare workers.	<br><br>It has resulted in serious financial implications being faced by dental practices, hospitals and healthcare workers.<br><br>Dental practice currently is restricted to provision of emergency dental care whereas, many hospitals have also cancelled elective procedures to save finances for covid-19 treatment which is expensive and unpredictable.<br><br>Competent authorities should step in to …	the novel covid-19 came under limelight few months back (december 2019) and has recently been declared a pandemic by who. it has resulted in serious financial implications being faced by dental practices, hospitals and healthcare workers. dental practice currently is restricted to provision of emergency dental care whereas, many hospitals have also cancelled elective procedures to save finances f…	Medline
2020	Miranda, et al.	https://doi.org/10.1590/1807-3107bor-2020.vol34.0120	head and neck cancer therapy-related oral manifestation management in the covid-19 pandemic: a critical review.	<br><br>With the onset of the new coronavirus disease (covid-19) pandemic, the dental treatment of patients at risk of infection has become quite challenging.<br><br>In view of this, patients with head and neck cancer may present with oral complications due to anticancer therapy, making dental assistance necessary.<br><br>Because dental professionals are in close contact with the main viral trans…	with the onset of the new coronavirus disease (covid-19) pandemic, the dental treatment of patients at risk of infection has become quite challenging. in view of this, patients with head and neck cancer may present with oral complications due to anticancer therapy, making dental assistance necessary. thus, the objective of the study was to review the literature and critically discuss important co…	Medline
2020	Mattos, et al.	https://doi.org/10.1590/1807-3107bor-2020.vol34.0085	covid-19: a new turning point for dental practice.	<br><br>In dental practice covid-19 patients are the main source of infection and symptomatic patients are more contagious.<br><br>Several guidelines for dental practice environments have been published by dental associations and regulatory boards.<br><br>It is already evident that biological, psychological and social effects of the covid-19 pandemic have present and future impacts on dental prac…	recent new zoonotic respiratory viruses have infected humans and led to severe acute respiratory syndrome: severe acute respiratory syndrome coronavirus (sars-cov), influenza a h5n1, influenza a h1n1 and middle east respiratory syndrome coronavirus (mers-cov). the first sars-cov outbreak took place in 2003, in guangdong, china. a decade later, another pathogenic coronavirus, mers-cov caused an en…	Medline
2020-12-01	Ferrazzano, et al.	https://doi.org/10.23804/ejpd.2020.21.04.4	clinical effectiveness of inhalation conscious sedation with nitrous oxide and oxygen for dental treatment in uncooperative paediatric patients during covid-19 outbreak.	<br><br>Aim the aim of this study was to evaluate the features of inhalation conscious sedation for urgent dental treatments in uncooperative paediatric patients during covid-19 outbreak.<br><br>Materials and methods forty-two uncooperative patients, attending primary and secondary schools, were submitted to emergency dental treatments with inhalation conscious sedation using nitrous oxide and ox…	aim the aim of this study was to evaluate the features of inhalation conscious sedation for urgent dental treatments in uncooperative paediatric patients during covid-19 outbreak. materials and methods forty-two uncooperative patients, attending primary and secondary schools, were submitted to emergency dental treatments with inhalation conscious sedation using nitrous oxide and oxygen during cov…	Medline
2020	Duruk, et al.	https://doi.org/10.1590/1807-3107bor-2020.vol34.0054	investigation of turkish dentists' clinical attitudes and behaviors towards the covid-19 pandemic: a survey study.	<br><br>The aim of this study was to investigate what kind of precautions turkish dentists take in dental clinics during the covid-19 pandemic.<br><br>The questionnaire comprised a series of questions about dentists' demographic characteristics, their concerns, and the measures taken in dental clinics against covid-19.<br><br>Although turkish dentists took some precautionary measures, they did no…	currently, the whole world is under the threat of the covid-19 pandemic, and dentists are at high risk. the aim of this study was to investigate what kind of precautions turkish dentists take in dental clinics during the covid-19 pandemic. the study population consisted of dentists in turkey. an online questionnaire (23 questions-57 items) was sent to a sample of turkish dentists from march 16 to…	Medline
2020-09-13	Hung, et al.	https://doi.org/10.1002/jdd.12404	in an era of uncertainty: impact of covid-19 on dental education.	<br><br>However, no empirical study currently exists in the literature that examines the impact of the covid-19 pandemic on dental education.<br><br>This study evaluated the impact of covid-19 on dental education and dental students' experience.<br><br>Methods an anonymous online survey was administrated to professional dental students that focused on their experiences related to covid-19.<br><br…	purpose/objectives the coronavirus disease 2019 (covid-19) pandemic arguably represents the worst public health crisis of the 21st century. however, no empirical study currently exists in the literature that examines the impact of the covid-19 pandemic on dental education. this study evaluated the impact of covid-19 on dental education and dental students' experience. methods an anonymous online …	Medline
2020-07-13	Ravenel, et al.	https://doi.org/10.3290/j.qi.a44919	evaluation of the spatter-reduction effectiveness and aerosol containment of eight dry-field isolation techniques.	<br><br>Of interest to the dental community is the presence of sars-cov-2 in the saliva of the affected patients that can potentially cause transmission of covid-19 via droplets.<br><br>The highly infectious nature of the pathogen has created a sense of urgency and a need for extra caution to prevent the spread of the disease and the potential infection of patients and the entire dental team.<br>…	objective the novel coronavirus that was first identified in wuhan, china, in december 2019, created a pandemic that has the potential to change the paradigm of health care delivery. of interest to the dental community is the presence of sars-cov-2 in the saliva of the affected patients that can potentially cause transmission of covid-19 via droplets. the highly infectious nature of the pathogen …	Medline
2020-05-01	Volgenant, et al.	https://doi.org/10.5177/ntvt.2020.05.20031	[infection prevention in dental care during the outbreak of sars-cov-2].	<br><br>Therefore, there is an increased risk of its spread during aerosol-producing treatments in dental care clinics.<br><br>Due to the risk of infection of dental care workers and patients, and based on the evidence currently available, additional infection control measures for all patients are strongly recommended when providing emergency dental care in this phase of the pandemic.<br><br>Base…	covid-19 is an emerging infectious disease with widespread transmission of the coronavirus sars-cov-2 in the netherlands. some of those infected become seriously ill. others do not show any symptoms, but can still contribute to the transmission of the virus. sars-cov-2 is excreted in the oral cavity and can be spread via aerosols. therefore, there is an increased risk of its spread during aerosol…	Medline
2020-06-08	LeÃ³n, et al.	https://doi.org/10.1177/2380084420934742	covid-19 and inequities in oral health care for older people: an opportunity for emerging paradigms.	<br><br>Older adults are at high risk for the viral infection, but neglected dental conditions may worsen their health, triggering infections that can lead to local and systemic complications, compromising general health.<br><br>More research along with a strong educational component in the dental curriculum must be emphasized.<br><br>The dental profession must reflect and take action to face fut…	severe restrictions have been imposed in most countries for oral health care to the general population, allowing treatment only for emergencies, because of the generation of aerosols during clinical procedures and to ration personal protective equipment (ppe) during the pandemic. this article stresses the critical situation that affects oral health for older persons in the complex times of the co…	Medline
2020	Singh et al.	https://doi.org/10.32394/rpzh.2020.0115	covid-19: a survey on knowledge, awareness and hygiene practices among dental health professionals in an indian scenario.	<br><br>Objective the aim of this study was to assess knowledge, awareness and hygiene practices regarding covid-19 among private dental practitioners practicing in tricity (chandigarh, panchkula and mohali) in india during these critical times.<br><br>One-third of the subjects were not aware regarding personal protective equipment (ppe) to be used while rendering dental treatment.<br><br>Conclus…	background severe acute respiratory syndrome coronavirus 2 (sars-cov-2 or covid-19) continues to spread globally. it has become a major cause of concern for health care professionals all over the world. objective the aim of this study was to assess knowledge, awareness and hygiene practices regarding covid-19 among private dental practitioners practicing in tricity (chandigarh, panchkula and moha…	Medline
2020-10-31	Dacic, et al.	https://doi.org/10.3855/jidc.13147	dental care during the covid-19 pandemic - to treat or not to treat?	<br><br>The predominant route of virus transmission is through direct contact with an infected individual or respiratory droplets, therefore, all dental procedures with aerosol-formation pose an extremely high risk for the spread of infection.<br><br>The aim of this article is to provide an overview of the current epidemiological situation, routes of transmission, and specific recommendations for…	the recent spread of covid-19 presents a huge public health concern. clinical presentations of covid-19 range from asymptomatic cases to severe pneumonia that can lead to death. drastic measures were necessary to prevent the disease from spreading and protect the most vulnerable groups in the general population. the rapid reorganization of the healthcare system and great efforts made by medical s…	Medline
2020	Froum, et al.	https://doi.org/10.11607/prd.5455	incidence of covid-19 virus transmission in three dental offices: a 6-month retrospective study.	<br><br>Dentists and dental hygienists are listed as two of the occupations in a nonhospital setting with the greatest risk of contracting the sars-cov-2 virus, as routine dental procedures involve aerosol generation.<br><br>In a statement on interim guidance, who recommended that all routine dental procedures be delayed until covid-19 transmission rates decrease from community transmission to cl…	the world health organization (who) declared covid-19 a pandemic on march 11, 2020. sars cov-2, the virus that causes covid-19, has shown the ability to become aerosolized with a potential airborne route of transmission. dentists and dental hygienists are listed as two of the occupations in a nonhospital setting with the greatest risk of contracting the sars-cov-2 virus, as routine dental procedu…	Medline
2020-07-01	QuiÃ±onez, et al.	https://doi.org/10.1177/2380084420941777	covid-19 has clarified 2 foundational policy questions in dentistry.	<br><br>Before the covid-19 pandemic, health policy debates about the importance of oral health and dental care were intensifying around the world.<br><br>Although, in broad terms, 2 foundational questions have tended to undergird debates on how dental care should be addressed in health policy.<br><br>These are: who should receive the support of governments, and what constitutes essential or medi…	before the covid-19 pandemic, health policy debates about the importance of oral health and dental care were intensifying around the world. these debates were invariably complex and muddled by political, professional, and commercial interests. although, in broad terms, 2 foundational questions have tended to undergird debates on how dental care should be addressed in health policy. these are: who…	Medline
2020-10-20	Akinkugbe, et al.	https://doi.org/10.1002/jdd.12456	a descriptive pilot study of the immediate impacts of covid-19 on dental and dental hygiene students' readiness and wellness.	<br><br>Background the ongoing novel coronavirus disease 2019 (covid-19) pandemic has impacted dental students training across the u.s.<br><br>Academic dental institutions by moving classroom instruction to an online modality, limiting patient care, canceling external rotations, and rescheduling of licensure examinations.<br><br>Methods an online redcap survey was distributed to 407 d1-d4 year de…	background the ongoing novel coronavirus disease 2019 (covid-19) pandemic has impacted dental students training across the u.s. academic dental institutions by moving classroom instruction to an online modality, limiting patient care, canceling external rotations, and rescheduling of licensure examinations. objective the aim of this study was to assess the immediate impacts of covid-19 on student…	Medline
2020-11-30	Marcenes, et al.	https://doi.org/10.1922/cdh_dec20editorialmarcenes03	the impact of the covid-19 pandemic on dentistry.	<br><br>The world health organisation (who) declared the covid-19 outbreak to be a global pandemic on 11th march 2020, prompting the closure of dental services worldwide.<br><br>During this period, even access to emergency dental care has been limited.<br><br>A review of the current guidance issued by international organisations and professional bodies regarding the re-opening of dental services …	the covid-19 pandemic has affected the delivery of health services across the world. the world health organisation (who) declared the covid-19 outbreak to be a global pandemic on 11th march 2020, prompting the closure of dental services worldwide. the main reason for this was the infection risk associated with aerosol generating procedures (agp), such as the use of high-speed drills (al-halabi et…	Medline
2020-08-18	Blignaut, et al.	https://doi.org/10.1080/00016357.2020.1804073	strategic implementation of dental infection control in resource-poor jurisdictions during covid-19 pandemic: a perspective from south africa.	<br><br>Background the coronavirus disease-19 (covid-19) pandemic caused by the severe acute respiratory syndrome coronavirus -2 is unceasing, and the consensus is that the dental profession has to co-exist with this vicious foe for the foreseeable future.<br><br>Results in reality, optimal infection control measures cannot be implemented in delivering dental care in resource poor settings, a cha…	background the coronavirus disease-19 (covid-19) pandemic caused by the severe acute respiratory syndrome coronavirus -2 is unceasing, and the consensus is that the dental profession has to co-exist with this vicious foe for the foreseeable future. dental professionals in resource poor countries, as opposed to those in developed countries, face additional challenges due to the lack of personal pr…	Medline
2020-05-01	Proffitt, et al.	https://doi.org/10.1038/s41415-020-1583-x	what will be the new normal for the dental industry?	<br><br>The covid-19 situation has seen the cessation of all non-urgent dental care in the uk.<br><br>Regular practice activity has come to a virtual standstill and the dental industry has seen a very significant reduction in its provision of products and services.<br><br>There are differing government financial mitigations in place across dental practices for nhs and, to an extent private, activ…	the covid-19 situation has seen the cessation of all non-urgent dental care in the uk. regular practice activity has come to a virtual standstill and the dental industry has seen a very significant reduction in its provision of products and services. there are differing government financial mitigations in place across dental practices for nhs and, to an extent private, activity, as well as for th…	Medline
2020-11-24	Gallagher, et al.	https://doi.org/10.1038/s41405-020-00053-2	a systematic review of contamination (aerosol, splatter and droplet generation) associated with oral surgery and its relevance to covid-19.	<br><br>Introduction the current covid-19 pandemic caused by the sars-cov-2 virus has impacted the delivery of dental care globally and has led to re-evaluation of infection control standards.<br><br>However, lack of clarity around what is known and unknown regarding droplet and aerosol generation in dentistry (including oral surgery and extractions), and their relative risk to patients and the d…	introduction the current covid-19 pandemic caused by the sars-cov-2 virus has impacted the delivery of dental care globally and has led to re-evaluation of infection control standards. however, lack of clarity around what is known and unknown regarding droplet and aerosol generation in dentistry (including oral surgery and extractions), and their relative risk to patients and the dental team, nec…	Medline
2020-09-14	Agius, et al.	https://doi.org/10.1002/jdd.12409	self-reported dental student stressors and experiences during the covid-19 pandemic.	<br><br>Objective to compare the influence of coronavirus disease 2019 (covid-19) pandemic on the student reported outcomes among dental students reading/studying different courses offered in the only dental school in malta.<br><br>Materials and methods an anonymous questionnaire consisting of 13 closed-ended and open-ended questions was sent to all students (n = 97) at the faculty of dental surg…	objective to compare the influence of coronavirus disease 2019 (covid-19) pandemic on the student reported outcomes among dental students reading/studying different courses offered in the only dental school in malta. materials and methods an anonymous questionnaire consisting of 13 closed-ended and open-ended questions was sent to all students (n = 97) at the faculty of dental surgery at the univ…	Medline
2020-12-11	Hopcraft, et al.	https://doi.org/10.1111/cdoe.12611	impact of covid-19 on the provision of paediatric dental care: analysis of the australian child dental benefits schedule.	<br><br>Objectives oral health is essential to maintaining good overall health, and access to dental care is necessary for the early detection, prevention and control of oral diseases.<br><br>The covid-19 pandemic has seen a significant disruption in the provision of dental services globally.<br><br>The aim of this study was to investigate the impact of covid-19 on dental services provided in aus…	objectives oral health is essential to maintaining good overall health, and access to dental care is necessary for the early detection, prevention and control of oral diseases. the covid-19 pandemic has seen a significant disruption in the provision of dental services globally. the aim of this study was to investigate the impact of covid-19 on dental services provided in australia through the chi…	Medline
2020-09-11	Azim, et al.	https://doi.org/10.1111/iej.13406	clinical endodontic management during the covid-19 pandemic: a literature review and clinical recommendations.	<br><br>Given its presence in the salivary secretions of affected patients, and the presence of many reported asymptomatic cases that have tested positive for covid-19, dental professionals, including endodontists, are at high risk of becoming infected if they do not take appropriate precautions.<br><br>In this article, an update on the treatment considerations for dental care in general is provi…	the spread of the severe acute respiratory syndrome coronavirus 2 (sars-cov-2) has resulted in millions of confirmed cases and hundreds of thousands of deaths. despite all efforts to contain the spread of the disease, the number of infections and deaths continue to rise, particularly in some regions. given its presence in the salivary secretions of affected patients, and the presence of many repo…	Medline
2020-09-03	Rutkowski, et al.	https://doi.org/10.1563/aaid-joi-d-20-00316	aaid white paper: management of the dental implant patient during the coronavirus pandemic and beyond.	<br><br>To help protect patients from acquiring covid-19 from a dental office nosocomial infection, many state or local governments have classified dental treatments as "non-essential" and put routine dental care on a "pause".<br><br>What a government agency may perceive as an "elective procedure" may be seen as "essential" by the dental clinician responsible for maintaining the oral health of th…	the scientific community's understanding of how the sars-cov-2 virus is transmitted and how to best mitigate its spread is improving daily. to help protect patients from acquiring covid-19 from a dental office nosocomial infection, many state or local governments have classified dental treatments as "non-essential" and put routine dental care on a "pause". dentists have been instructed to only pe…	Medline
2020-11-05	no et al.	https://doi.org/10.14745/ccdr.v46i1112a01	summary of a report for canadian oral health professionals for a safe return to clinical practice during covid-19.	<br><br>To gather, summarize and present these changes in oral health workplace environments and protocols, the office of the chief dental officer of canada has commissioned the development of a multidisciplinary, high-level national expert review document, which resides in the public domain.	following the onset of the coronavirus disease 2019 (covid-19) pandemic, canadian healthcare providers were advised or mandated by their regulatory bodies to cease all routine and elective care and only provide emergent/urgent care in march 2020. two months later, the provincial/territorial governments initiated plans to "re-open" their jurisdictions; however, oral health practitioners are return…	Medline
2020	Martins-Chaves, et al.	https://doi.org/10.1590/1807-3107bor-2020.vol34.0048	immunocompromised patients and coronavirus disease 2019: a review and recommendations for dental health care.	<br><br>The virus is transmitted by inhalation or direct contact with infected secretions, and therefore the dental office is a highly susceptible environment for such transmission.<br><br>We also make suggestions for immunocompromised patients' support in this new emerging context of clinical dental practice.<br><br>In the pos-pandemic phase, the dental care general recommendations should be the…	in less than four months, an unprecedented pandemic changed the world scenario, closing institutions and commerce, paralyzing sports championships, blocking frontiers, and putting almost all populations in a house quarantine regimen. immunocompromised patients are within the high-risk group to severe outcomes from covid-19. however, there is no clear evidence of the association between impaired i…	Medline
2020-12-14	Bellini, et al.	https://doi.org/10.23736/s0026-4970.20.04475-1	impact of the covid-19 pandemic on dental hygiene students in the italian region of emilia-romagna.	<br><br>Because sars-cov-2 is highly infectious due to contamination in the air, there is a high risk of infection in the dental environment which is represents a serious problem for professionals and students (dentistry and dental hygiene).<br><br>Methods an anonymous questionnaire was administered to the students of the degree courses in dental hygiene of the emilia romagna region, one of the m…	objectives the severe acute respiratory syndrome coronavirus 2 (sars-cov-2) is a new coronavirus detected in china at the end of 2019. because sars-cov-2 is highly infectious due to contamination in the air, there is a high risk of infection in the dental environment which is represents a serious problem for professionals and students (dentistry and dental hygiene). in italy, since february 23, 2…	Medline
2020	Abramovitz, et al.	https://doi.org/10.3290/j.qi.a44392	dental care during the coronavirus disease 2019 (covid-19) outbreak: operatory considerations and clinical aspects.	<br><br>Objectives this paper is aimed at addressing the urgent need to develop a protocol that will address the operatory and clinical aspects of dental care during the coronavirus disease 2019 (covid-19) outbreak.<br><br>This protocol was established as an international collaboration of three dental universities: hadassah school of dental medicine, israel; university of rochester medical center…	objectives this paper is aimed at addressing the urgent need to develop a protocol that will address the operatory and clinical aspects of dental care during the coronavirus disease 2019 (covid-19) outbreak. data sources the epidemiology, clinical signs and symptoms, and modes of transmission of covid-19 are presented. this protocol was established as an international collaboration of three denta…	Medline
2020-08-01	Campisi, et al.	https://doi.org/10.23736/s0026-4970.20.04396-4	the patient-doctor relationship: new insights in light of the current ministerial recommendations regarding phase 2 of the covid-19 pandemic.	<br><br>Following the publication of the italian ministerial recommendations relating to dentistry in phase 2 of the covid-19 pandemic (focusing on operational protocols for all dental staff), we believe that the patient/dentist relationship should increasingly take into account the heightened fears and anxious thoughts of patients.<br><br>This particularly regards patients who are about to under…	following the publication of the italian ministerial recommendations relating to dentistry in phase 2 of the covid-19 pandemic (focusing on operational protocols for all dental staff), we believe that the patient/dentist relationship should increasingly take into account the heightened fears and anxious thoughts of patients. this particularly regards patients who are about to undergo dental work.…	Medline
2020-06-01	Paglia, et al.	https://doi.org/10.23804/ejpd.2020.21.02.01	covid-19 and paediatric dentistry after the lockdown.	<br><br>Pending further clinical studies able to clarify the infection and transmission dynamics, it is therefore important to apply also in children all preventive and hygiene measures recommended by the health authorities during dental treatment.	coronaviruses are a large family of respiratory rna viruses that can cause severe infections of the airways, as we have seen in the past, difficult months. we know that the route of transmission of the disease is through saliva droplets produced by speaking, coughing and sneezing. the virus is highly infectious, and each infected individual infects 2.5 people on average. the average incubation pe…	Medline
2020-04-09	Li, et al.	https://doi.org/10.3760/cma.j.cn112144-20200210-00044	[prevention and control of novel coronavirus infection in department of stomatology].	<br><br>This article, based on existing guidelines and published researches pertinent to dental infection-control principles and practices, mainly discusses epidemiological characteristics of covid-19 and the features of nosocomial infection in oral healthcare settings, and furthermore provides recommendations on patient's evaluation, and infection control protocols in departments of stomatology …	during a short period of time, the covid-19, a respiratory disease caused by a novel coronavirus and first reported by the end of the year 2019 in china, has spread rapidly to many countries and regions outside china. the number of confirmed cases and deaths continued to rise. world health organization announced that the outbreaks of the novel coronavirus infection have constituted a public healt…	Medline
2020-06-04	Spicciarelli, et al.	https://doi.org/10.2334/josnusd.20-0208	a new framework to identify dental emergencies in the covid-19 era.	<br><br>In order to reduce the spread of covid-19 (coronavirus disease 2019), it is crucial to take extraordinary prevention and safety measures in dental offices, and to defer all elective and non-urgent procedures.<br><br>The present short communication proposes a multilevel evaluation (oral, systemic and psychological) and risk assessment score for the management of dental emergencies followin…	in order to reduce the spread of covid-19 (coronavirus disease 2019), it is crucial to take extraordinary prevention and safety measures in dental offices, and to defer all elective and non-urgent procedures. dental emergencies are defined through oral symptoms but, the systemic and psychological conditions of each patient should be considered. the present short communication proposes a multileve…	Medline
2020-09-15	Ashtiani, et al.	https://doi.org/10.1111/jopr.13261	reducing the risk of covid-19 transmission in dental offices: a review.	<br><br>Dentistry by nature is considered to be one of the most vulnerable professions with regards to the high risk of transmission between the dentist, dental team, and patients; therefore, a protocol for infection control and the prevention and spreading of the covid-19 virus in dental settings is urgently needed.<br><br>This article reviews essential knowledge about this virus and its transmi…	the covid-19 epidemic has become a major public health challenge around the world. according to the world health organization (who), as of august 2020 there are more than 833,556 dead and over 24,587,513 people infected around the world. this pandemic has adversely affected many professions around the globe, including dentistry. covid-19, caused by the corona virus family, is transmitted mainly b…	Medline
2020-05-08	Pereira, et al.	https://doi.org/10.1590/1807-3107bor-2020.vol34.0041	biological and social aspects of coronavirus disease 2019 (covid-19) related to oral health.	<br><br>In this sense, dental offices, both in the public and private sectors, are high-risk settings of cross infection among patients, dentists and health professionals in the clinical environment (including hospital's intensive dental care facilities).<br><br>This manuscript aims to compile current available evidence on prevention strategies for dental professionals.<br><br>The purpose is to c…	the expansion of coronavirus disease 2019 (covid-19) throughout the world has alarmed all health professionals. especially in dentistry, there is a growing concern due to it's high virulence and routes of transmission through saliva aerosols. the virus keeps viable on air for at least 3 hours and on plastic and stainless-steel surfaces up to 72 hours. in this sense, dental offices, both in the pu…	Medline
2020-04-17	Izzetti, et al.	https://doi.org/10.1177/0022034520920580	covid-19 transmission in dental practice: brief review of preventive measures in italy.	<br><br>We aim to discuss the risks related to dental practice and current recommendations for dental practitioners.<br><br>A literature search was performed to retrieve articles on the management of covid-19 diffusion in dental practice.<br><br>Finally, recommendations based on the italian experience in terms of patient triage, patients' entrance into the practice, dental treatment, and after-tr…	the outbreak and diffusion of sars-cov-2, responsible for the coronavirus disease (covid-19), has caused an emergency in the health system worldwide. after a first development in wuhan, china, the virus spread in other countries, with italy registering the second highest number of cases in europe on the 7th of april 2020 (135,586 in total). the world health organization declared the pandemic diff…	Medline
2020-06-01	Tom, et al.	https://doi.org/10.2344/anpr-67-02-12	infection control in dental anesthesiology: a time for preliminary reconsideration of current practices.	<br><br>Relegated to clinical afterthought, the topic of infection control has never taken center stage in our modern dental sedation and anesthesiology practices.<br><br>This review article will contextualize previous epidemics and their influence on infection control in dental settings, and it will explore the rapid evolution of current modifications to personal protective equipment and infecti…	relegated to clinical afterthought, the topic of infection control has never taken center stage in our modern dental sedation and anesthesiology practices. surgical and procedural masks, gloves, gowns, protective eyewear, and appropriate surgical attire have remained de rigueur in both fashion and custom for decades. however, the emergence of certain seminal events throughout health care history …	Medline
2020-09-22	Shi, et al.	https://doi.org/10.11607/ijp.7139	challenges and experiences of dental medicine in combating the covid-19 pandemic.	<br><br>Many dental diagnosis and treatment procedures generate droplets and aerosols, and thus both dental staff and patients are at a high risk of becoming infected and transmitting covid-19 to others.<br><br>In this communication, we would like to share with the prosthodontic community our experience in the prevention and control of covid-19 in our dental departments and hope it will contribut…	the world has been suffering incredible loss due to a pandemic caused by a novel coronavirus called severe acute respiratory syndrome coronavirus 2' (sars-cov-2; 2019-ncov). the disease was later named the coronavirus disease-19 (covid-19). the transmission routes of covid-19 include respiratory transmission, aerosol transmission, and contact transmission. many dental diagnosis and treatment proc…	Medline
2020-09-03	Nardone, et al.	https://doi.org/10.1111/odi.13632	occupational covid-19 risk to dental staff working in a public dental unit in the outbreak epicentre.	<br><br>Objective the management of the covid-19 outbreak occurred in lombardy (italy) implied that non-covid-19 healthcare was remodelled, limiting adequate resources in non-hospital public dental healthcare settings.<br><br>This situation offered the opportunity to investigate the occupational covid-19 risk to dental staff in public non-hospital dental units.<br><br>Methods an infection-control…	objective the management of the covid-19 outbreak occurred in lombardy (italy) implied that non-covid-19 healthcare was remodelled, limiting adequate resources in non-hospital public dental healthcare settings. this situation offered the opportunity to investigate the occupational covid-19 risk to dental staff in public non-hospital dental units. methods an infection-control protocol was designed…	Medline
2020-11-17	Salgarello, et al.	https://doi.org/10.1016/j.joen.2020.11.005	urgent dental care during italian lockdown: a cross-sectional survey.	<br><br>This study described the management of urgent dental care in northern italy during the lockdown, with a particular focus on the province of brescia.<br><br>Most of the respondents were dental owners (73.6%).<br><br>The ffp2 mask was used by 41.8% and 41.7% of owners and dental assistants respectively.<br><br>Conclusions our survey showed that italian dentists took protective measures duri…	introduction on march 9, 2020, the italian government imposed a nationwide lockdown to contain the spread of the covid-19. oral health services were limited to only essential services. non-urgent treatments were postponed. this study described the management of urgent dental care in northern italy during the lockdown, with a particular focus on the province of brescia. methods a cross-sectional s…	Medline
2020-10-01	Ghani, et al.	https://doi.org/10.29271/jcpsp.2020.10.101	covid-19 outbreak and dentistry: guidelines and recommendations for the provision of dental healthcare services.	<br><br>After lockdown beginning from the third week of march 2020, face-to-face dentistry is gradually resuming with dental healthcare personnel feeling encouraged to safely provide treatment to the patients amid stringent infection control strategies.<br><br>Despite this, a concern exists as both the dental team members and the patients do not want to be the vectors for this deadly infection; a…	after lockdown beginning from the third week of march 2020, face-to-face dentistry is gradually resuming with dental healthcare personnel feeling encouraged to safely provide treatment to the patients amid stringent infection control strategies. having alerted to the associated infection threat, dentists will be better responding to the challenges of infection control in their clinics. infection …	Medline
2020	Talla, et al.	https://doi.org/10.3290/j.qi.a44920	delivering dental care as we emerge from the initial phase of the covid-19 pandemic: teledentistry and face-to-face consultations in a new clinical world.	<br><br>The aim of this paper is to provide insight and propose future directions concerning the use of teledentistry for dental care in crisis situations such as the covid-19 pandemic as well as the continuous implementation of teledentistry in noncrisis scenarios.<br><br>This paper provides information to support the use of teledentistry as a promising avenue for dental professionals when possi…	at a time when access to health care and services for the global population is a concern due to the covid-19 pandemic, health professionals and their teams are struggling to find a way to adapt their practices. dental professional organizations and decision-makers are required to provide guidance in a rapidly evolving environment based on the current data, available research, and existing knowled…	Medline
2020	Chen, et al.	https://doi.org/10.3290/j.cjdr.a44745	preventive and control measures for the ï»¿coronavirus pandemic in clinical dentistry.	<br><br>Covid-19 is mainly transmitted through respiratory droplets and close physical contact, so it is challenging to prevent nosocomial infection and possible spread during dental treatment.<br><br>Nosocomial infection prevention and control concepts and measures relating to dental diagnosis and treatment are critically checked in the hospital.<br><br>Our experiences in handling this situation…	a severe public health crisis has been declared worldwide since coronavirus disease 2019 (covid-19) was classified as a pandemic of acute respiratory infectious disease by the world health organisation (who). china has taken strict measures to curb the spread of the disease to save lives, and has managed to control the outbreak. covid-19 is mainly transmitted through respiratory droplets and clos…	Medline
2020	Bhadauria, et al.	https://doi.org/10.32394/pe.74.54	awareness, perceptions and dental services utilization by patients a tertiary care centre during covid-19 pandemic.	<br><br>Background covid -19 pandemic has imposed multiple questions and consideration in the minds of the patients and dental professionals.<br><br>The understanding of patient's perceptions and dental services utilization can aid in modifying the pre-existing dental practices.<br><br>The aim of the present study was to assess the awareness, perceptions and dental services utilization by patient…	background covid -19 pandemic has imposed multiple questions and consideration in the minds of the patients and dental professionals. the understanding of patient's perceptions and dental services utilization can aid in modifying the pre-existing dental practices. the aim of the present study was to assess the awareness, perceptions and dental services utilization by patients visiting a tertiary …	Medline
2020-08-18	Mann, et al.	https://doi.org/10.1177/2380084420952747	considerations for pregnant dental and health care workers amid covid-19.	<br><br>Health care professionals (hcps), including dental hcps, are recognized to be at considerably high risk for infection due to the close proximity to patients and aerosol-generating procedures.<br><br>Current prevention and management strategies for covid-19 on pregnant dental and hcps are also discussed.<br><br>Knowledge transfer statement dental and health care professionals can use the i…	introduction coronavirus disease 2019 (covid-19) is a highly contagious disease that quickly reached pandemic levels. over 5 million covid-19 cases and approximately 330,000 deaths have been recorded worldwide. transmission is primarily spread through direct, indirect (through contaminated objects or surfaces), or close contact with infected people via respiratory droplets, the mouth, and/or nose…	Medline
2020-09-03	Yadav, et al.	https://doi.org/10.1111/scd.12517	palliative dental care: ignored dimension of dentistry amidst covid-19 pandemic.	<br><br>Pc dentistry (pcd) is an approach for providing supportive and palliative dental care in patients with serious life-threatening illness (cancer, chronic heart failure, chronic obstructive pulmonary disease and cognitive impairment).<br><br>It is essential to incorporate pcd in the guidelines of critical dental care during the covid-19 pandemic to decrease the suffering of these patients b…	palliative care (pc) represents an approach that encompasses the procedures to relieve pain and distressing symptoms and maintain function as much as possible in the terminally ill patient until death. pc dentistry (pcd) is an approach for providing supportive and palliative dental care in patients with serious life-threatening illness (cancer, chronic heart failure, chronic obstructive pulmonary…	Medline
2020	Esmaeelinejad, et al.	https://doi.org/10.1590/1807-3107bor-2020.vol34.0121	knowledge and attitudes of iranian dental students regarding infection control during the covid-19 pandemic.	<br><br>This study aimed to measure the level of knowledge and attitude of the iranian dental students towards covid-19 and its infection control strategies.<br><br>In this study, 531 dental students of the clinical course in 32 iranian universities were included.<br><br>The outbreak of covid-19 might resurge due to re-opening of the dental faculties.<br><br>Training courses on covid-19 infection…	covid-19 is an emerging and rapidly-evolving situation. this study aimed to measure the level of knowledge and attitude of the iranian dental students towards covid-19 and its infection control strategies. this cross-sectional study was designed using a web-based method. the questionnaire associated with covid-19 was sent to all iranian students in the clinical course. the extracted data regardin…	Medline
2020	Silva, et al.	https://doi.org/10.1590/1806-9282.66.s2.96	impact of oral hygiene in patients undergoing mechanical ventilation in the covid-19 pandemic.	<br><br>Based on the data obtained, it was identified that the adoption of effective oral hygiene measures, especially under the supervision of dental professionals, can contribute to the reduction of morbidity and mortality associated with mv, resulting in greater availability of mechanical ventilation equipment.	covid-19, caused by sars-cov-2, can present respiratory complications that often lead patients to depend on mechanical ventilation (mv) for several days. it is known that pneumonia associated with mechanical ventilation (pamv) is frequent in patients who use this equipment for a long time. as a consequence of covid-19, its prolonged use can lead to a worse prognosis for the patients. for this rea…	Medline
2020-07-28	Kaneko, et al.	https://doi.org/10.1002/jmv.26363	clinical validation of an immunochromatographic sars-cov-2 igm/igg antibody assay with japanese cohort.	<br><br>Methods patients confirmed covid-19 (n = 51) were recruited prospectively from the musashino red cross hospital and tokyo medical and dental university medical hospital, between march and may 2020.	background the coronavirus disease 2019 (covid-19) has become a major health threat. to overcome covid-19, appropriate diagnosis methods are urgently needed. the aim of this study was to clinically evaluate the colloidal gold immunochromatography assay for sars-cov-2 igm/igg antibody (ab). methods patients confirmed covid-19 (n = 51) were recruited prospectively from the musashino red cross hospi…	Medline
2020-12-28	Davies, et al.	https://doi.org/10.1111/ipd.12773	implementation of photographic triage in a paediatric dental, orthodontic and maxillofacial department during covid-19.	<br><br>Results 220 photographic referrals were received, swelling (30%) and dental trauma (27%) were the commonest presenting complaints.	background during the covid-19 pandemic, limitations were placed on face-to-face encounters in dentistry and oral and maxillofacial surgery (omfs) in order to promote physical distancing and reduce viral propagation. to facilitate continued assessment of dental, orthodontic and maxillofacial emergencies a photographic triage system was initiated at alder hey children's hospital (ahch). we will di…	Medline
2020-10-12	Aly, et al.	https://doi.org/10.1038/s41405-020-00047-0	impact of novel coronavirus disease (covid-19) on egyptian dentists' fear and dental practice (a cross-sectional survey).	<br><br>Objectives this study aimed to evaluate the fear of infection among egyptian dentists practicing during the current coronavirus disease 2019 (covid-19) pandemic and to explore the dentist's knowledge about guidelines to fight the virus and to assess various modifications in dental practice.<br><br>Methods an online survey was submitted to dental professionals.<br><br>A total of 200 (92.6%…	objectives this study aimed to evaluate the fear of infection among egyptian dentists practicing during the current coronavirus disease 2019 (covid-19) pandemic and to explore the dentist's knowledge about guidelines to fight the virus and to assess various modifications in dental practice. methods an online survey was submitted to dental professionals. data were collected through a validated que…	Medline
2020-11-25	Hong, et al.	https://doi.org/10.2334/josnusd.20-0399	guidelines for innovation in dental education during the coronavirus disease 2019 pandemic.	<br><br>During the current coronavirus disease 2019 (covid-19) pandemic, dental education and training requiring face-to-face interaction must prioritize infection prevention and the safety of students, staff, and patients.<br><br>In july 2020, the association for dental education, asia pacific (adeap) published safety guidelines for safe dental education during the covid-19 pandemic.<br><br>Thes…	during the current coronavirus disease 2019 (covid-19) pandemic, dental education and training requiring face-to-face interaction must prioritize infection prevention and the safety of students, staff, and patients. in july 2020, the association for dental education, asia pacific (adeap) published safety guidelines for safe dental education during the covid-19 pandemic. these guidelines summarize…	Medline
2020-09-01	Jeffcoat, et al.	https://doi.org/no data provided	evidence, junk science, and hope in a time of pandemic: on the front lines in dentistry.	<br><br>It is intended to assist dental professionals in providing accurate, current information in answer to patients' questions regarding testing and treatment.	in early 2020, a new health threat arose with symptoms and mode of transmission comparable to severe acute respiratory syndrome (sars). both sars and the new disease, covid-19, are caused by coronaviruses and share similar characteristics, especially their severity and high mortality rates and an apparently greater likelihood of transmission. seasonal influenza is caused by numerous and changing …	Medline
2020	Elena, et al.	https://doi.org/no data provided	coronavirus disease-2019 and dental practice: a project on the use of ozonized water in the water circuit of the dental armchair.	<br><br>The participants in dental practice are exposed to a severe risk of 2019-ncov infections because of the face-to-face communication and the exposure to saliva, blood, and other body fluids.<br><br>Since ozone has a proven anti-viral action, we present a project on the use of ozonized water in the water circuit of the dental armchair, in order to lower the viral load during dental practice …	a novel coronavirus (2019-ncov) is associated with human-to-human transmission. from its beginning in december 2019, the coronavirus disease 2019 (covid-19) outbreak has spread globally from wuhan and is now declared a pandemic by the world health organization (who). the person-to-person transmission routes of 2019-ncov includes direct transmission, such as cough, sneeze, droplet inhalation trans…	Medline
2020-06-01	BrkiÄ‡, et al.	https://doi.org/no data provided	dental medicine and covid-19 pandemic.	<br><br>In these fluctuating times the dental medicine, especially in the developed and advancing areas, completely stopped.<br><br>Responsible behaviour of dentists, aimed at stopping the spread of the virus from dental offices showed that only emergency procedures were to be performed, in cases of toothache, trauma and odontogenic infections that might put organs or systems at risk.<br><br>At t…	specific airborne infection with characteristic symptoms - high fever, headache, persisting dry cough, loss of taste and smell and overall tiredness originates from wuhan in china where it was discovered in december 2019. due to rapid dissemination the epidemic has become a pandemic caused by coronavirus on march 11 2020. it changed the world over night and made human life different; for some it …	Medline
2020-05-01	Shi, et al.	https://doi.org/no data provided	precautions when providing dental care during coronavirus disease 2019 (covid-19) pandemic.	<br><br>Transmission of coronavirus disease 2019 (covid-19)-caused by novel severe acute respiratory syndrome coronavirus 2-through aerosolised saliva and respiratory droplets is possible when aerosol-generating dental procedures are performed.<br><br>Consequently, dental practitioners are at increased risk of being infected when treating covid-19 patients.<br><br>A comprehensive review of the cu…	transmission of coronavirus disease 2019 (covid-19)-caused by novel severe acute respiratory syndrome coronavirus 2-through aerosolised saliva and respiratory droplets is possible when aerosol-generating dental procedures are performed. consequently, dental practitioners are at increased risk of being infected when treating covid-19 patients. a comprehensive review of the current literature on pr…	Medline
2020-11-01	Marchildon, et al.	https://doi.org/no data provided	canada: health system review.	<br><br>Yet there are major gaps in medicare, such as prescription drugs outside hospital, long-term care, mental health care, dental and vision care, which explains the significant role of employer-based private health insurance and out-of-pocket payments.	this analysis of the canadian health system reviews recent developments in organization and governance, health financing, health care provision, health reforms and health system performance. life expectancy is high, but it plateaued between 2016 and 2017 due to the opioid crisis. socioeconomic inequalities in health are significant, and the large and persistent gaps in health outcomes between ind…	Medline
2020-04-01	Liao, et al.	https://doi.org/no data provided	[management and prevention of dental emergency during corona virus disease 2019 (covid-19) epidemic].	<br><br>During the epidemic period of covid-19, due to the particularity of diagnosis and treatment of oral diseases, there is great challenges for how to deal with various types of dental emergency.<br><br>In order to prevent and control the epidemic situation strictly, and to perform a scientific and orderly clinical diagnosis and treatment of dental emergency, this article provided suggestions…	the outbreak of corona virus disease 2019 (covid-19) has developed rapidly and the situation of prevention and control is severe. during the epidemic period of covid-19, due to the particularity of diagnosis and treatment of oral diseases, there is great challenges for how to deal with various types of dental emergency. in order to prevent and control the epidemic situation strictly, and to perfo…	Medline
2020	Dixit, et al.	https://doi.org/no data provided	pattern of dental problems among patients visiting a dental hospital during covid-19 pandemic.	<br><br>In this critical situation, the patients have a sense of insecurity visiting dental hospital.<br><br>Objective to assess the pattern of dental problems in patients visiting a dental college during covid-19.<br><br>Method a descriptive cross-sectional study was conducted in dental hospital of kathmandu medical college and teaching hospital from may to august 2020.<br><br>The patients visit…	background coronavirus disease 2019 (covid-19) is caused by severe acute respiratory syndrome coronavirus 2 (sars-cov-2) and nepal is a part of this worldwide corona virus disease. in this critical situation, the patients have a sense of insecurity visiting dental hospital. objective to assess the pattern of dental problems in patients visiting a dental college during covid-19. method a descripti…	Medline
2020-08-01	Janakiram, et al.	https://doi.org/no data provided	dental care implications in coronavirus disease-19 scenario: perspectives.	<br><br>Aim the aim of this review is to discuss the implications of covid-19 on various aspects of dental care.<br><br>Background the covid-19 pandemic had suspended dental practice globally for over 3 months.<br><br>While dental practice is being resumed cautiously, standard infection control protocols that were traditionally overlooked are now being strictly implemented.<br><br>Post-covid-19, …	aim the aim of this review is to discuss the implications of covid-19 on various aspects of dental care. background the covid-19 pandemic had suspended dental practice globally for over 3 months. while dental practice is being resumed cautiously, standard infection control protocols that were traditionally overlooked are now being strictly implemented. post-covid-19, dental care is expected to se…	Medline
2020-08-01	Padre, et al.	https://doi.org/no data provided	correlation of covid-19 with stomatognathic system with homeopathic proposal for adjunct treatment to increase oral and general health.	<br><br>Design the authors conducted a narrative review of articles published in indexed journals and websites of dental institutions and the who.<br><br>Results some studies report that patients who are more susceptible to anxiety and stress during the pandemic, due to social confinement, may have disorders in the stomatognathic system such as: neuralgic pain in the face and teeth, fractures of …	context sars-cov-2 is a new virus responsible for the outbreak of covid-19. studies have shown that the expression of ace2 was found in the smaller salivary glands was higher than that in the lungs, suggesting that salivary glands may be a potential target of the virus. this may indicate that one of the main gateways to coronavirus infection is the oral cavity. objective this review intended to e…	Medline
2020-10-01	Zeng, et al.	https://doi.org/no data provided	[a cross-sectional survey of attention and knowledge level among dental students in jiangxi province during the epidemic period of covid-19].	<br><br>Purpose to investigate the level of attention and knowledge level of dental students in jiangxi province during the epidemic period of covid-19, and provide data support for optimizing the training program of dental professionals in the future.<br><br>Results according to the survey, 74.72% of dental students expressed their concern about the epidemic situation, and 75.93% expressed that …	purpose to investigate the level of attention and knowledge level of dental students in jiangxi province during the epidemic period of covid-19, and provide data support for optimizing the training program of dental professionals in the future. methods two thousand and sixty-five valid questionnaires were collected from stomatological colleges in jiangxi province through internet. spss 20.0 softw…	Medline
2020-11-01	Stefanelli, et al.	https://doi.org/no data provided	management of a complex case during covid-19 time using one-day digital dentistry: a case report.	<br><br>Background coronavirus disease-2019 (covid-19) pandemic is affecting dental everyday practice.<br><br>Clinicians have to reduce the number of patients per day and the time they spend in the dental office.<br><br>The resulting 3d files were sent by e-mail to the dental technician who provided a digital wax-up for the computerized workflow.<br><br>Conclusion by using new innovative digital …	aim and objective the aim of the present case report is to describe the digital management of an implant prosthetic rehabilitation performed by the use of different digital technologies, which allowed to successfully perform in 1 day both the surgical and the prosthetical stages with a minimally invasive approach and a high standard of care. background coronavirus disease-2019 (covid-19) pandemic…	Medline
2020-10-01	Mendez, et al.	https://doi.org/no data provided	use of povidone as a mouthrinse to decrease the viral load of covid-19 before dental care: review of the literature.	<br><br>Purpose to review the literature on the use of povidone prior to dental treatment for the reduction of viruses in the oral cavity.<br><br>Clinical significance povidone mouthwash could be a viable solution before dental care that should be studied to reduce the viral load off covid-19.	purpose to review the literature on the use of povidone prior to dental treatment for the reduction of viruses in the oral cavity. methods pubmed and cochrane databases published from january 2019 to june 2020 were reviewed. studies that met the inclusion criteria were reviewed by two authors separately. a qualitative review of the data was performed. results there were no randomized controlled t…	Medline
2020-10-31	Enrico, et al.	https://doi.org/no data provided	dentistry and covid-19 pandemic: operative indications post-lockdown.	<br><br>Patients and dental professionals are exposed daily to pathogenic microorganisms, including viruses and bacteria, which infect the oral cavity and respiratory tract.	a new coronavirus, the seventh member of the coronaviridae family, identified as sars-cov-2, spread in late december 2019 in the territory of wuhan in china. cov-2019 can be transmitted directly from person to person by respiratory drops, direct contact and contaminated material. furthermore, 2019-ncov penetrates cells similarly to the sars coronavirus, i.e., through the ace2 receptor. this may p…	Medline
2020-06-01	Gambarini, et al.	https://doi.org/no data provided	fine aerosols and perceived risk of covid-19 among italian dental practitioners: an experimental survey.	<br><br>The 70% of the dentists consider the dental practice more dangerous for the diffusion of covid-19 than other social activities.<br><br>The 5% consider dental practice more dangerous only for the patients.<br><br>Aerosol contamination was perceived as a risk from the most dentist (70%), but there was agreement on the most dangerous way of cross infection in dental settings.<br><br>Conclusi…	aim the aim of the present study was to take a survey on italian practitioners concerning the perceived risks of aerosol contamination in covid-19 times and their attitude toward modifications of treatment protocols to reduce this risk. materials and methods power analysis calculated a minimum sample size of 150 participants at 99% confidence level with a 5% margin of error. to homogenize respons…	Medline
2020	Khanal, et al.	https://doi.org/no data provided	knowledge, attitude and practice regarding covid-19 and its impact on dentistry: a cross-sectional survey among nepalese dentists.	<br><br>Objective to assess the knowledge, awareness, and practice (kap) of the dentists to combat the pandemic which could help shape future guidelines and policies to be implemented in dental settings.	background coronavirus disease, 2019 (covid-19) is a highly infectious respiratory disease with high transmissibility. dentists are at inherent risk because of aerosol generating procedures exposing dentists to the respiratory and oral secretions of the patients. objective to assess the knowledge, awareness, and practice (kap) of the dentists to combat the pandemic which could help shape future g…	Medline
2020	Shrestha, et al.	https://doi.org/no data provided	online education status at dental colleges during covid-19 pandemic in nepal.	<br><br>Background the covid-19 pandemic has caused lockdown situation impeding all educational institutions including dental colleges.<br><br>Objective to assess current practice and perception about online education among faculties of dental colleges in nepal.<br><br>Method a cross-sectional study was conducted among 208 faculties of all dental colleges in nepal.<br><br>Conclusion the covid-19 …	background the covid-19 pandemic has caused lockdown situation impeding all educational institutions including dental colleges. the circumstance demanded online classes as the alternative strategy for continuation of education. objective to assess current practice and perception about online education among faculties of dental colleges in nepal. method a cross-sectional study was conducted among …	Medline
2020-06-01	Pan, et al.	https://doi.org/no data provided	transmission routes of sars-cov-2 and protective measures in dental clinics during the covid-19 pandemic.	<br><br>The risk of cross-infection by severe acute respiratory syndrome coronavirus 2 (sars-cov-2) might be elevated between dental specialists and patients due to the peculiarity of dental practice.<br><br>This paper, based on proven effective experience, relevant guidelines, and research, not only presents the fundamental knowledge about the name, etiologic characteristics, epidemiologic chara…	results the outbreak of coronavirus disease 2019 (covid-19) has become a primary challenging public health issue for not only china but also the world. on march 11, 2020, the world health organization declared that the pandemic of covid-19 had become a public health emergency of global concern. as of may 12, 2020 covid-19 has been reported in over 180 countries/regions, with a total of 4,178,156 …	Medline
2020-07-01	Gambarini, et al.	https://doi.org/no data provided	a survey on perceived covid-19 risk in dentistry and the possible use of rapid tests.	<br><br>Aim the present study was conducted to assess the perceived risk of covid-19 transmission in dental professionals (dps), that include dentists and dental auxiliary staffs, and whether rapid tests should be a recommended tool to constrain the transmission of the covid-19, and who should be bearing their cost (governments, dentists, or patients) through an online survey.<br><br>A randomized…	aim the present study was conducted to assess the perceived risk of covid-19 transmission in dental professionals (dps), that include dentists and dental auxiliary staffs, and whether rapid tests should be a recommended tool to constrain the transmission of the covid-19, and who should be bearing their cost (governments, dentists, or patients) through an online survey. materials and methods a sam…	Medline
2020-06-01	Gambarini, et al.	https://doi.org/no data provided	academic dental activities and covid-19 pandemic.	<br><br>Covid-19 pandemic has strongly and rapidly affected routine lifestyle and consequently, dental business, practice, and education.<br><br>During the pandemic period, most governments worldwide made specific regulations or recommendations to close practices, to avoid non-urgent dental therapies and treat only dental emergencies.<br><br>Some recent surveys1,2 showed how dentists perceived th…	covid-19 pandemic has strongly and rapidly affected routine lifestyle and consequently, dental business, practice, and education. during the pandemic period, most governments worldwide made specific regulations or recommendations to close practices, to avoid non-urgent dental therapies and treat only dental emergencies. some recent surveys1,2 showed how dentists perceived the covid-19 risk and ho…	Medline
2020-08-01	Zhu, et al.	https://doi.org/no data provided	[shanghai municipal expert consensus on standardized prevention and control of covid-19 during procedures of oral radiology].	<br><br>With the alleviation of covid-19 nationwide, dental clinics gradually resume to work.	the announcement of national health commission on january 20, 2020 (no.1 of 2020) has included novel coronavirus pneumonia into the b class infectious diseases according to the law of the people's republic of china on the prevention and control of infectious diseases, and has been managed as a class infectious diseases. people's governments at all levels and health administration departments have…	Medline
2020-12-01	Jafer, et al.	https://doi.org/no data provided	covid-19 and periodontitis: a reality to live with.	<br><br>The dental operatories and the clinic surroundings must be well sanitized so as to prevent the spread of pandemic.<br><br>Further, we discussed in detail the management aspects of patients in periodontal perspective and the sanitization procedures required for the dental clinic.	background coronavirus disease-19 (covid-19) is a r ecent pandemic that is advancing at a r apid r ate. the future course of the disease includes severe r espiratory infection and also leads to death if unattended. meticulous measures are necessary before attending any patient. the dental operatories and the clinic surroundings must be well sanitized so as to prevent the spread of pandemic. aim a…	Medline
2020	Parfenova, et al.	https://doi.org/no data provided	[older people during the covid-19 pandemic in the big city: the example of saint-petersburg.]	<br><br>In the case of medical care, many were forced to cancel scheduled visits and examinations, postpone surgery indefinitely, and also experienced difficulties in obtaining prescription drugs, glasses and dental care.	one of the most vulnerable groups during the covid-19 pandemic was the older people. this is due not only to the danger of the disease itself and its consequences, but also to the conditions of quarantine restrictions. based on the materials of 26 interviews with representatives of the older people (from 63 to 87 years old), we analyzed how older people experienced the pandemic in st. petersburg.…	Medline
2020-04-01	Yang, et al.	https://doi.org/no data provided	[the risk and prevention of bio-aerosol transmission in dental clinics].	<br><br>The problem of bio-aerosol transmission in the relatively confined dental clinics has aroused wide attention in the field of dentistry.<br><br>This review provided a most updated summary on the relation between bio-aerosols and dental clinics, which included the microorganisms in bio-aerosols, the bio-aerosol transmission and the sources testing methods, temporal and spatial distribution …	corona virus disease 2019 (covid-19) has become a public health emergency of international concern since its outbreak, and whether covid-19 can transmit by aerosol remains controversial. the problem of bio-aerosol transmission in the relatively confined dental clinics has aroused wide attention in the field of dentistry. this review provided a most updated summary on the relation between bio-aero…	Medline
2020-11-12	Mateos et al.	https://doi.org/no data provided	[odontologÃ­a en entorno covid-19. adaptaciÃ³n de las unidades de salud bucodental en los centros de salud de la comunidad de madrid.]	<br><br>The professionals of the dental health units have a high risk exposure since they work at short distances (less than 1 m from the head of the patient) in the oral cavity, where a maximal expression of possible cell receptors for the virus has been reported.<br><br>Also, most procedures in the dental cabinet imply aerosol generation.<br><br>Cross-infection is possible during dental care, n…	the covid-19 respiratory manifestations go from mild symptoms similar to those of a common cold to severe pneumonia with respiratory distress syndrome, septic shock and multiorgan failure. the disease is caused by the sars-cov-2 virus, whose transmission mechanism most relevant to dentistry is through respiratory droplets and possibly also aerosols, as well as direct contact with mucous membranes…	Medline
2020-12-01	Gerkens, et al.	https://doi.org/no data provided	belgium: health system review.	<br><br>However, some challenges remain in terms of appropriateness of pharmaceutical care (overuse of antibiotics and psychotropic drugs), reduced accessibility for mental health and dental care due to higher user charges, socioeconomic inequalities in health status and the need for further strengthening of prevention policies.	the belgian health system covers almost the entire population for a large range of services. the main source of financing is social contributions, proportional to income. the provision of care is based on the principles of independent medical practice, free choice of physician and care facility, and predominantly fee-for-service payment. the belgian population enjoys good health and long life exp…	Medline
2020-09-15	Melo et al.	https://doi.org/10.1055/s-0040-1716438	sars-cov-2 and dentistryâ€“review	<br><br>Articles related to precautions in dentistry and sars-cov-1 or mers-cov were also selected, since precautions used in the dental clinic to avoid these viruses also apply to sars-cov-2.<br><br>In this study, suggestions for the safety of dental professionals were also included.	sars-cov-2 (or 2019-ncov) is the novel coronavirus that affects humans. it originated in china at the end of 2019 due to the consumption of animals contaminated with this pathogen. sars-cov-2 causes the disease known as covid-19 (coronavirus disease â€“ 2019), and until may 21, 2020, approximately 213 countries and territories had been affected by sars-cov-2. the objective of this study was to re…	Medline; PMC
2020-11-05	Mazumdar, et al.	https://doi.org/10.4103/jcd.jcd_361_20	position statement of iacde for managing dental patients during covid-19	<br><br>Due to the evolving and contagious nature of coronavirus, it continues to remain a threat for dental health-care personnel.<br><br>Management protocol regarding awareness and preventive measures should be laid down for dental clinic/hospital to contain the outspread of this infectious disease.	coronavirus disease 2019 (covid-19) has been a major health concern globally ever since it was declared as pandemic by the world health organization in march 2020. due to the evolving and contagious nature of coronavirus, it continues to remain a threat for dental health-care personnel. as the virus travels from person-to-person via direct contact through droplet inhalation, cough, and sneeze or …	Medline; PMC
2020-08-28	Choi, et al.	https://doi.org/10.1177/0022034520954126	modeling the impact of covid-19 on dental insurance coverage and utilization	<br><br>As employees lose their jobs, many will lose their employer-sponsored dental insurance (esdi).<br><br>Changes in insurance coverage are directly related to the oral health of the population, with many at risk of losing access to dental care.<br><br>We assessed the impact of recent unemployment rates on insurance coverage and dental utilization.<br><br>We estimated changes in dental insura…	unemployment rates in the united states are rapidly increasing as a result of the covid-19 pandemic and attendant economic disruption. as employees lose their jobs, many will lose their employer-sponsored dental insurance (esdi). changes in insurance coverage are directly related to the oral health of the population, with many at risk of losing access to dental care. we assessed the impact of rec…	Medline; PMC
2020	Kochhar, et al.	https://doi.org/10.5005/jp-journals-10005-1782	dentistry during and after covid-19 pandemic: pediatric considerations	<br><br>It is highly likely that dental professionals in upcoming days will come across covid-19 patients and sars-cov-2 carriers, and hence must ensure a tactful handling of such patients to prevent its nosocomial spread.<br><br>This review aims to provide a comprehensive summary from the available literature on covid-19, its insinuation in dentistry, recommendations that have been published, an…	this article is a rumination on the outbreak of the dreaded coronavirus disease-2019 (covid-19) pandemic which has engulfed both the developed and the developing countries, thereby causing widespread global public health concerns and threats to human lives. although countries have made varied efforts, the pestilence is escalating due to the high infectivity. it is highly likely that dental profes…	Medline; PMC
2020-10-01	Batista, et al.	https://doi.org/10.1155/2020/7945309	the role of the dental surgeon in controlling the dissemination of covid-19: a literature review	<br><br>Because dental professionals work closely with the oral cavity, it is imperative that infection prevention controls are strictly adhered to.<br><br>It is important that the dental profession treats patients while also limiting the possible contamination through the production of aerosol in the dental environment.<br><br>Furthermore, the dental professional also has a key role in raising a…	as early as december 2019 in the province of hubei, china, contamination of patients with pneumonia of an unknown etiology occurred. these patients presented with symptoms such as coughing, sore throat, malaise, diarrhea, high fever, and dyspnea. this emerging disease was named covid-19 due to being part of the group of coronaviruses (covs) belonging to the subfamily orthocoronavirinae, in the co…	Medline; PMC
2020-11-26	Zhao, et al.	https://doi.org/10.1186/s12903-020-01335-9	analysis of anxiety-related factors amongst frontline dental staff during the covid-19 pandemic in yichang, china	<br><br>Background: dental staff were characterized with the tolerance of enduring stress and they are at a high risk to respiratory infectious disease.<br><br>This study compared the anxiety level of the frontline dental staff (fds) to the general public in yichang during the coronavirus disease of 2019 (covid-19) pandemic and examined potential explanatory factors to the differences.	background: dental staff were characterized with the tolerance of enduring stress and they are at a high risk to respiratory infectious disease. this study compared the anxiety level of the frontline dental staff (fds) to the general public in yichang during the coronavirus disease of 2019 (covid-19) pandemic and examined potential explanatory factors to the differences. methods: two online quest…	Medline; PMC
2020-10-08	Banakar, et al.	https://doi.org/10.1186/s12903-020-01270-9	covid-19 transmission risk and protective protocols in dentistry: a systematic review	<br><br>Background: among several potential transmission sources in the spreading of the covid-19, dental services have received a high volume of attention.<br><br>Several reports, papers, guidelines, and suggestions have been released on how this infection could be transmitted through dental services and what should be done.<br><br>This study aimed to review the guidelines in order to develop a …	background: among several potential transmission sources in the spreading of the covid-19, dental services have received a high volume of attention. several reports, papers, guidelines, and suggestions have been released on how this infection could be transmitted through dental services and what should be done. this study aimed to review the guidelines in order to develop a practical feasibility …	Medline; PMC
2020	Hua, et al.	https://doi.org/10.7518/hxkq.2020.02.001	[strategy of dental clinics to cope with the epidemic period of infectious diseases based on the experience of corona virus disease outbreak]	<br><br>The outbreak of corona virus disease (covid-19) has raised concerns among dentists to develop strategies to prevent infection of dental equipment, materials, and patients during an epidemic period.<br><br>Strategies following the national laws and standards of china and local standards of several provinces for controlling cross-infection and instituting protective measures for medical sta…	the outbreak of corona virus disease (covid-19) has raised concerns among dentists to develop strategies to prevent infection of dental equipment, materials, and patients during an epidemic period. strategies following the national laws and standards of china and local standards of several provinces for controlling cross-infection and instituting protective measures for medical staff in dental cl…	Medline; WHO
2020-06-04	Elangovan, et al.	https://doi.org/10.1002/jdd.12236	disruptions during a pandemic: gaps identified and lessons learned	<br><br>Global disruptions caused by coronavirus disease 2019 (covidâ€19) affects all walks of life, and dentistry and dental education are no exceptions.<br><br>Apart from economical and access to care implications, closure of all the dental institutions in the united states affects their educational mission greatly, equally disturbing preâ€doctoral and graduate training.<br><br>Efforts are on…	global disruptions caused by coronavirus disease 2019 (covidâ€19) affects all walks of life, and dentistry and dental education are no exceptions. dental education uniquely blends didactic courses and handsâ€on clinical training seamlessly to prepare oral healthcare providers of the future. apart from economical and access to care implications, closure of all the dental institutions in the unit…	Medline; PMC
2020-07-01	Anshul, et al.	https://doi.org/10.1177/0301574220947536	financial advice for difficult times: 2 sides of a coin	<br><br>This article invites 2 experts having knowledge of financial management: one from within the dental fraternity and one from outside to assist the orthodontists (academic and practitioners alike) to help provide some guidance to sail through these turbulent times.	this article invites 2 experts having knowledge of financial management: one from within the dental fraternity and one from outside to assist the orthodontists (academic and practitioners alike) to help provide some guidance to sail through these turbulent times. with the covid-19 pandemic, we are witnessing an unprecedented moment in history that has impacted the entire globe at a never before s…	Medline; PMC; WHO
2020-10-23	Guo, et al.	https://doi.org/10.1017/dmp.2020.409	preventive measures for covid-19 in dental treatments	<br><br>This presents great challenges for dental professionals.<br><br>It is necessary to explore preventive measures for covid-19 in dental treatments.<br><br>Methods: in this paper, we outline several measures designed to prevent covid-19 in dental treatments, such as 3-level pre-examination triage and 2-body temperature tests, 3-level protection for medical personnel, gargling before oral tre…	objective: the 2019 coronavirus disease (covid-19) has spread to most countries around the world, infecting millions of people and resulting in the pandemic. this presents great challenges for dental professionals. it is necessary to explore preventive measures for covid-19 in dental treatments. methods: in this paper, we outline several measures designed to prevent covid-19 in dental treatments,…	Medline; PMC
2020-11-01	Tarakji, et al.	https://doi.org/10.4314/ejhs.v30i6.23	covid-19 guidelines to protect healthcare workers at hospitals and dental professionals at dental office	<br><br>This study aimed to address the preventive procedures to protect healthcare workers at hospital to avoid covid-19, and infection control procedures to protect dental professionals in dental office.<br><br>Methods: we conducted a search of published articles from pubmed, google scholar databases using key words such as covid-19, healthcare worker, infection control, and dental practice.<br…	background: coronavirus disease 2019 is an infectious disease caused by severe acute respiratory syndrome coronavirus 2. this study aimed to address the preventive procedures to protect healthcare workers at hospital to avoid covid-19, and infection control procedures to protect dental professionals in dental office. methods: we conducted a search of published articles from pubmed, google scholar…	Medline; PMC
2020-06-29	Ilhan, et al.	https://doi.org/10.1007/s11282-020-00460-z	dental radiographic procedures during covid-19 outbreak and normalization period: recommendations on infection control	<br><br>Dental professionals have always been meticulous about infection control due to high risk of cross-contamination during dental procedures.<br><br>The risk of contamination is high during dental radiography if proper disinfection techniques are not applied.<br><br>This document provides advice and guidance for infection control when practicing dental radiography during covid-19 pandemic.	dental professionals have always been meticulous about infection control due to high risk of cross-contamination during dental procedures. nevertheless, there is an urgent need to review and revise our current practice of infection control and develop more strict protocols that will prevent nosocomial spread of infection during covid-19 outbreak and future pandemics. the risk of contamination is …	Medline; PMC
2020	Khanagar, et al.	https://doi.org/10.5005/jp-journals-10005-1735	primordial-level preventive measures for dental care providers against life-threatening corona virus disease (covid-19)	<br><br>Dental care providers are at higher risk since they are more prone to cross contamination with the patient's saliva and aerosols that are released during the dental procedures.<br><br>This paper intends to provide primordial-level preventive measures for dental care providers against this life-threatening covid-19.<br><br>Primordial-level preventive measures for dental care providers agai…	the outbreak of this corona virus disease 19 (covid-19) was first reported in wuhan city in china and now it has become a global issue. the total number of confirmed cases of covid-19 recorded globally has surpassed 100,000. the mode of transmission of covid-19 is usually from person to person and it could also be through direct transmission such as cough, sneeze, and inhalation of droplets. dent…	Medline; PMC
2020-06-26	Shah, et al.	https://doi.org/10.1038/s41415-020-1713-5	covid-19: establishing an oral surgery-led urgent dental care hub	<br><br>The potential for aerosol generation, the presence of the virus within saliva and the fact that dental professionals work with the oral-pharyngeal environment determines that dental treatment poses a risk of viral transmission.<br><br>At the start of the pandemic, the cessation of routine dental care across the country necessitated the rapid establishment of an emergency dental service at…	covid-19 has changed the face of dentistry in the uk and around the world. the potential for aerosol generation, the presence of the virus within saliva and the fact that dental professionals work with the oral-pharyngeal environment determines that dental treatment poses a risk of viral transmission. at the start of the pandemic, the cessation of routine dental care across the country necessitat…	Medline; PMC
2020-07-17	Arellano-Cotrina, et al.	https://doi.org/10.1017/dmp.2020.255	effectiveness and recommendations for the use of dental masks in the prevention of covid-19: a literature review	<br><br>The purpose of this investigation was to identify, synthesize, and compare all the current information on the efficacy of dental masks, emphasizing their use, types, and filters to prevent the spread and infection of covid-19 and other infectious diseases.<br><br>The types of masks, their half-life, method to use, sterilization, and proposed alternatives for dental masks were analyzed.<br…	the purpose of this investigation was to identify, synthesize, and compare all the current information on the efficacy of dental masks, emphasizing their use, types, and filters to prevent the spread and infection of covid-19 and other infectious diseases. a bibliographic search of the main scientific databases was carried out using the words â€œmasks, covid-19, and dentistry.â€ articles without…	Medline; PMC
2020-07-02	Amato, et al.	https://doi.org/10.3390/ijerph17134769	infection control in dental practice during the covid-19 pandemic	<br><br>The dental practitioners are particularly exposed to a high risk of sars-cov-2 infection because they cannot always respect the interpersonal distance of more than a meter and are exposed to saliva, blood, and other body fluids during surgical procedures.<br><br>Moreover, many dental surgeries can generate aerosol, and the risk of airborne infection is to be considered higher.	covid-19 is the disease supported by sars-cov-2 infection, which causes a severe form of pneumonia. due to the pathophysiological characteristics of the covid-19 syndrome, the particular transmissibility of sars-cov-2, and the high globalization of our era, the epidemic emergency from china has spread rapidly all over the world. human-to-human transmission seems to occur mainly through close cont…	Medline; PMC
2020-07-10	Jevon, et al.	https://doi.org/10.1038/s41415-020-1782-5	covid-19 and medical emergencies in the dental practice	<br><br>As the government's coronavirus (covid-19) lockdown starts to be eased and the nhs starts entering phase two of its response to the covid-19 pandemic, dental practices are expecting a sharp increase in the need for dental treatment.<br><br>A suggested aide-memoire for managing a covid-19 resuscitation situation is also included, which the authors hope will help dental practices to devise …	as the government's coronavirus (covid-19) lockdown starts to be eased and the nhs starts entering phase two of its response to the covid-19 pandemic, dental practices are expecting a sharp increase in the need for dental treatment. dental care professionals will have legitimate concerns regarding the risk of transmission of covid-19, particularly if required to respond to a medical emergency, su…	Medline; PMC
2020-11-13	Shah, et al.	https://doi.org/10.1038/s41415-020-2336-6	how did covid-19 impact on dental antibiotic prescribing across england?	<br><br>Aim to describe the impact of the policy to restrict dental access on antibiotic prescribing.<br><br>Methods nhs business services authority 2018-2020 data for england were analysed to describe national and regional trends in dental antibiotic use.<br><br>East of england had the highest rate of dental antibiotic prescriptions per 1,000 of the population every month over the study period (…	introduction antibiotic resistance is a global problem driven by unnecessary antibiotic use. between 25 march-8 june 2020, covid-19 restrictions severely reduced access to dentistry in england. dental practices were instructed to manage patients remotely with advice, analgesics and antibiotics, where appropriate. aim to describe the impact of the policy to restrict dental access on antibiotic pre…	Medline; PMC
2020-11-26	Levites, et al.	https://doi.org/10.1055/s-0040-1721426	the impact of covid-19 on the treatment of craniomaxillofacial trauma and head and neck infections	<br><br>The covid outbreak has not diminished the incidence of these conditions, and in fact has exacerbated access to care by the closing of urgent care treatment centers as well as private dental offices.	there is no shortage of news, information, and guidelines with regards to novel coronavirus (covid-19). however, there is none yet that is specific to the treatment of patients who have sustained trauma or active head and neck infectionsâ€”frequently encountered from oropharyngeal sources such as peritonsillar abscess or odontogenic infections. the covid outbreak has not diminished the incidence …	Medline; PMC
2020-12-18	Kathree, et al.	https://doi.org/10.1371/journal.pone.0244352	covid-19 and its impact in the dental setting: a scoping review	<br><br>Introduction: the scoping review examined the evidence related to infection control and transmission measures of the sars-cov-2 virus in a dental setting during this pandemic.<br><br>Relevant databases (pubmed, scopus, elsevier, science direct, wiley), including online access to health/ dental organizations (world health organization/ american dental association), were searched to identif…	introduction: the scoping review examined the evidence related to infection control and transmission measures of the sars-cov-2 virus in a dental setting during this pandemic. dental practitioners are normally guided in practice by set ethical principles, thus the researchers wanted to determine how these rules are managed during this pandemic. methods: a protocol specific for the objectives of t…	Medline; PMC
2020-09-22	Fontana, et al.	https://doi.org/10.1177/2380084420962399	impact of covid-19 on life experiences of essential workers attending a dental testing facility	<br><br>Objectives: 1) to compare the impact of covid-19 on the life experiences of essential workers attending a covid-19 antibody testing clinic at a dental school.<br><br>3) to assess acceptability/satisfaction of testing done in a dental setting.<br><br>Over 80% found a covid-19 test received in a dental setting acceptable, were â€œdefinitelyâ€ satisfied, and would â€œdefinitelyâ€ recommend…	covid-19 poses a threat to health and well-being. objectives: 1) to compare the impact of covid-19 on the life experiences of essential workers attending a covid-19 antibody testing clinic at a dental school. 2) to compare responses of dental, nonâ€“dental health care, and nonâ€“health care essential workers. 3) to assess acceptability/satisfaction of testing done in a dental setting. method: a t…	Medline; PMC
2020-08-19	Al-Khalifa, et al.	https://doi.org/10.1371/journal.pone.0237630	pandemic preparedness of dentists against coronavirus disease: a saudi arabian experience	<br><br>Background: dental offices are among the highest risk for transmission of the covid-19, having the potential to transmit the virus via routine dental procedures.<br><br>Materials and methods: this online survey addressed the impact and perception of the covid-19 pandemic on dental practice in saudi arabia.<br><br>Results: covid-19 management in dental clinics varied in terms of adherence …	background: dental offices are among the highest risk for transmission of the covid-19, having the potential to transmit the virus via routine dental procedures. this cross-sectional study assessed the preparedness and perception of infection control measures against the covid-19 pandemic by dentists in saudi arabia. materials and methods: this online survey addressed the impact and perception of…	Medline; PMC
2020-05-31	Gilligan, et al.	https://doi.org/10.1111/odi.13454	in reply to the letter to the editor "tele(oral)medicine: a new approach during the covidâ€19 crisis"	<br><br>We would like tocongratulate villa et al fora recent published letter to the editor(villa et al; 2020), emphasizing the use of tele(oral)medicine as an effective diagnostic tool(estai et al, 2018),which could be usefulin the current time of crisis.the covidâ€19 pandemic, and the social isolation measures mandatedby health authorities haveled toa reassessing of the professional practicesi…	we would like tocongratulate villa et al fora recent published letter to the editor(villa et al; 2020), emphasizing the use of tele(oral)medicine as an effective diagnostic tool(estai et al, 2018),which could be usefulin the current time of crisis.the covidâ€19 pandemic, and the social isolation measures mandatedby health authorities haveled toa reassessing of the professional practicesin our de…	Medline; PMC
2020-11-30	Lo et al.	https://doi.org/10.3390/ijerph17238905	the management of dental practices in the post-covid 19 era: an economic and operational perspective	<br><br>Background: in order to protect dental teams and their patients during the covid-19 pandemic, dentists have had to adopt several measures (operating and post-operating procedures) which may increase the total treatment time and costs relating to individual protective measures.<br><br>This paper will propose a thorough analysis of operating dentistry procedures, comparing the economic perf…	background: in order to protect dental teams and their patients during the covid-19 pandemic, dentists have had to adopt several measures (operating and post-operating procedures) which may increase the total treatment time and costs relating to individual protective measures. this paper will propose a thorough analysis of operating dentistry procedures, comparing the economic performance of the …	Medline; PMC
2020-10-21	Moffat, et al.	https://doi.org/10.1177/2380084420969116	patient perceptions about professional dental services during the covid-19 pandemic	<br><br>Background: dental professionals are at high risk of being infected by and transmitting covid-19 to patients.<br><br>Patientsâ€™ perceived risk for infection and attitudes about receiving dental care during the pandemic are important to understand as patients consider returning to routine dental care as the pandemic progresses.<br><br>Objective: the purpose of this study was to explore de…	background: dental professionals are at high risk of being infected by and transmitting covid-19 to patients. patientsâ€™ perceived risk for infection and attitudes about receiving dental care during the pandemic are important to understand as patients consider returning to routine dental care as the pandemic progresses. objective: the purpose of this study was to explore dental patientsâ€™ perce…	Medline; PMC
2020-10-13	A, et al.	https://doi.org/10.3390/biology9100334	recommendations, practices and infrastructural model for the dental radiology set-up in clinical and academic institutions in the covid-19 era	<br><br>Oral radiology is an integral part of oral screening and various dental treatment strategies.<br><br>To add more, emphasis the importance of safe distancing, barrier protection and decontamination to be followed in dental clinics to prevent the spread of infection.<br><br>During this pandemic patient requiring dental treatment cannot be neglected and the role of dental imaging is crucial …	simple summary: since the inception of covid-19, the international and national agencies across the globe have issued several guidelines and recommendations for the public as well as to the healthcare professionals. the fast spreading nature of this disease has brought various changes in the screening and treatment protocols in medicine and dentistry. oral radiology is an integral part of oral sc…	Medline; PMC
2020-10-30	Becker, et al.	https://doi.org/10.1111/clr.13676	dental care during covidâ€19 pandemic: survey of expertsâ€™ opinion	<br><br>Objectives: the current covidâ€19 outbreak in conjunction with the need to provide safe dental treatments and the limited knowledge on the efficacy of protective measures has posed dentists into a challenging situation.<br><br>Therefore, the present article aimed at collecting experiences and recommendations of frontline clinical experts on critical aspects of dental treatment provision …	objectives: the current covidâ€19 outbreak in conjunction with the need to provide safe dental treatments and the limited knowledge on the efficacy of protective measures has posed dentists into a challenging situation. therefore, the present article aimed at collecting experiences and recommendations of frontline clinical experts on critical aspects of dental treatment provision during pandemic…	Medline; PMC
2020-11-30	Moraes, et al.	https://doi.org/10.1371/journal.pone.0242251	covid-19 challenges to dentistry in the new pandemic epicenter: brazil	<br><br>A nationwide survey of dentists was carried out in brazil, a new pandemic epicenter, to analyze how dental care coverage has been affected in public versus private networks, changes in routine and burdens, and how local prevalence of covid-19 affects dental professionals.	a nationwide survey of dentists was carried out in brazil, a new pandemic epicenter, to analyze how dental care coverage has been affected in public versus private networks, changes in routine and burdens, and how local prevalence of covid-19 affects dental professionals. dentists were recruited via email and instagramÂ®. responses to a pre-tested questionnaire were collected may 15â€“24, 2020. c…	Medline; PMC
2020-09-28	Manuballa, et al.	https://doi.org/10.3390/jcm9103138	managing the oral health of cancer patients during the covid-19 pandemic: perspective of a dental clinic in a cancer center	<br><br>Given the close person-to-person contact involved in delivering dental care and treatment procedures that produce aerosols, dental healthcare professionals including dentists, dental assistants and dental hygienists are at high risk of exposure.<br><br>As a dental clinic in a comprehensive cancer center, we have continued to safely provide medically necessary and urgent/emergent dental ca…	the practice of dentistry has been dramatically altered by the coronavirus disease 2019 (covid-19) pandemic. given the close person-to-person contact involved in delivering dental care and treatment procedures that produce aerosols, dental healthcare professionals including dentists, dental assistants and dental hygienists are at high risk of exposure. as a dental clinic in a comprehensive cancer…	Medline; PMC
2020-11-12	Shubayr, et al.	https://doi.org/10.2147/jmdh.s278078	factors associated with infection-control behavior of dental healthâ€“care workers during the covid-19 pandemic: a cross-sectional study applying the theory of planned behavior	<br><br>Objective: the objective of this study was to evaluate the usefulness of the extended theory of planned behavior (tpb) in predicting covid-19-infection prevention and control (ipc) among a sample of dental healthâ€“care workers (dhcws) in saudi arabia and to examine their behavioral beliefs, normative beliefs, and control beliefs to better understand their views about covid-19 ipc.	objective: the objective of this study was to evaluate the usefulness of the extended theory of planned behavior (tpb) in predicting covid-19-infection prevention and control (ipc) among a sample of dental healthâ€“care workers (dhcws) in saudi arabia and to examine their behavioral beliefs, normative beliefs, and control beliefs to better understand their views about covid-19 ipc. methods: an on…	Medline; PMC
2020-05-09	Dziedzic, et al.	https://doi.org/10.3390/dj8020046	special care dentistry and covid-19 outbreak: what lesson should we learn?	<br><br>The recent outbreak of coronavirus disease 2019 (covid-19) caused by the emerging severe acute respiratory syndrome coronavirus 2 (sars-cov-2) and the declaration of pandemic by the world health organization have made an enormous impact on medical and dental care across the world.<br><br>The current covid-19 situation may teach dental teams a better approach and optimal ways concerning th…	the recent outbreak of coronavirus disease 2019 (covid-19) caused by the emerging severe acute respiratory syndrome coronavirus 2 (sars-cov-2) and the declaration of pandemic by the world health organization have made an enormous impact on medical and dental care across the world. the current covid-19 situation may teach dental teams a better approach and optimal ways concerning the management of…	Medline; PMC
2020-04-24	Fallahi, et al.	https://doi.org/10.1186/s40902-020-00256-5	being a front-line dentist during the covid-19 pandemic: a literature review	<br><br>Face-to-face communication and consistent exposure to body fluids such as blood and saliva predispose dental care workers at serious risk for 2019-ncov infection.<br><br>During dental practice, blood and saliva can be scattered.<br><br>Accordingly, dental practice can be a potential risk for dental staff, and there is a high risk of cross-infection.	coronavirus is an enveloped virus with positive-sense single-stranded rna. coronavirus infection in humans mainly affects the upper respiratory tract and to a lesser extent the gastrointestinal tract. clinical symptoms of coronavirus infections can range from relatively mild (similar to the common cold) to severe (bronchitis, pneumonia, and renal involvement). the disease caused by the 2019 novel…	Medline; PMC
2020-12-10	Torabinia, et al.	https://doi.org/no data provided	dental team and infection control for the covid-19: (a short review of the current guidelines)	<br><br>The aim of this study is to review the published paper on covid-19 protections guide lines and attempt to summarize different suggested guide lines in order to help dental/oral healthcare to have better protection against covid -19 materials and methods: an electronic literature search was conducted via google scholar, pubmed, and dental associations' of different countries' website using…	background: in december 2019, a series of unusual pneumonia has been reported in wuhan, china. this pneumonia was related to beta-coronavirus cluster which was named covid-19. the aim of this study is to review the published paper on covid-19 protections guide lines and attempt to summarize different suggested guide lines in order to help dental/oral healthcare to have better protection against c…	Medline; PMC
2020-09-30	Jethi, et al.	https://doi.org/10.4103/jfmpc.jfmpc_796_20	asymptomatic covid-19 patients and possible screening before an emergency aerosol related endodontic protocols in dental clinic-a review	<br><br>Dentistry is related to the cure of oral and dental infections, so exposure and proximity of dental practitioners to oral and nasal fluids of a patient is very obvious.<br><br>After screening, suspects can be sent to more resourceful places for their managements, and incidences of community spread of the disease through dental clinics can be avoided.	dentistry is related to the cure of oral and dental infections, so exposure and proximity of dental practitioners to oral and nasal fluids of a patient is very obvious. before you proceed for an aerosol-generating procedure like rct, and crown preparations, diagnosis, and screening of covid-19 is very important, as failure may end up infecting yourself and would become a source of infection to yo…	Medline; PMC
2020-09-29	Mahendran, et al.	https://doi.org/10.1111/eje.12600	covidâ€19 and postgraduate dental trainingâ€”a commentary	<br><br>In this commentary, we discuss the shortâ€term and longâ€term implications of covidâ€19 on postgraduate dental training in the uk, specifically dental core training (dct) and specialty training.<br><br>Although this commentary focuses on the authorsâ€™ experiences within guy's and st thomasâ€™ nhs foundation trust (gstt) in london, we hope that our viewpoint will resonate with dental p…	in this commentary, we discuss the shortâ€term and longâ€term implications of covidâ€19 on postgraduate dental training in the uk, specifically dental core training (dct) and specialty training. although this commentary focuses on the authorsâ€™ experiences within guy's and st thomasâ€™ nhs foundation trust (gstt) in london, we hope that our viewpoint will resonate with dental postgraduate tra…	Medline; PMC
2020-05-13	Giudice, et al.	https://doi.org/10.3390/ijerph17103399	can teledentistry improve the monitoring of patients during the covid-19 dissemination? a descriptive pilot study	<br><br>The aim of this pilot study was to describe the advantages of telemedicine (tm) in dental practice during the current national emergency condition due to the covid-19 dissemination.	the aim of this pilot study was to describe the advantages of telemedicine (tm) in dental practice during the current national emergency condition due to the covid-19 dissemination. at department of oral surgery and pathologyâ€”magna graecia university of catanzaro, regional reference center for covid-19â€”two groups of patients were determined: patients with urgent conditions (group u) and patie…	Medline; PMC
2020-12-31	Dave, et al.	https://doi.org/10.3390/bios11010014	survey of saliva components and virus sensors for prevention of covid-19 and infectious diseases	<br><br>On the other hand, many sensors that detect different organic components in saliva to monitor a personâ€™s health and diagnose different diseases, ranging from diabetes to dental health, have been proposed and they may be used to detect the presence of saliva.	the united states centers for disease control and prevention considers saliva contact the lead transmission mean of severe acute respiratory syndrome coronavirus 2 (sars-cov-2), which causes the coronavirus disease 2019 (covid-19). saliva droplets or aerosols expelled by sneezing, coughing, breathing, and talking may carry this virus. people in close distance may be exposed directly to these drop…	Medline; PMC
2020-12-29	Ostrc, et al.	https://doi.org/10.1002/cre2.383	urgent dental care on a national level during the covidâ€19 epidemic	<br><br>Objective: this paper aims to report and discuss the organization and statistics of dental care during the covidâ€19 epidemics on the national level in slovenia, providing helpful information to health policy planners worldwide.<br><br>Material and methods: during an eightâ€week lockdown, emergency dental centers (edcs) were established and coordinated on the national level to treat pat…	objective: this paper aims to report and discuss the organization and statistics of dental care during the covidâ€19 epidemics on the national level in slovenia, providing helpful information to health policy planners worldwide. material and methods: during an eightâ€week lockdown, emergency dental centers (edcs) were established and coordinated on the national level to treat patients' urgent d…	Medline; PMC
2020-06-20	Arora, et al.	https://doi.org/10.4103/idoj.idoj_328_20	safer practice of aesthetic dermatology during the covid-19 pandemic: recommendations by sig aesthetics (iadvl academy)	<br><br>Recommendations for surgical and dental procedures advice to defer such procedures.	the covid-19 pandemic caused by the sars-cov-2 virus, has changed the homeostasis of the medical world. in this critical phase, in addition to the general recommendations issued by world health organization (who) for medical practitioners and health care givers, certain other precautions and safe care practices need to be emphasized which are unique to each branch of medicine. aesthetic dermatolo…	Medline; PMC
2020-10-01	Mayta-Tovalino, et al.	https://doi.org/10.4317/jced.57762	proposal for a provisional protocol for the care and identification of dental transmission routes of covid-19 in latin america: a literature review	<br><br>Conclusions: within the limitations of this literature review, the presence of the virus is inevitable in dental practice.	background: the new coronavirus called covid-19 originated in the city of wuhan, china and has currently spread to different continents, leading the world health organization (who) to declare a â€œpandemicâ€. therefore, the aim of this review was to present a new proposal for a care protocol in peruvian dentistry: provisional review of the diagnosis, treatment, epidemiological characteristics, r…	Medline; PMC
2020-07-29	AtaÅŸ, et al.	https://doi.org/10.7717/peerj.9575	evaluation of knowledge, attitudes, and clinical education of dental students about covid-19 pandemic	<br><br>Dental professionals and dental students are at an increased risk for these viruses from dental patients, as dental practice involves face-to-face communication with the patients and frequent exposure to saliva, blood, and other body fluids.<br><br>Dental education can play an important role in the training of dental students, adequate knowledge and adopting attitudes regarding infection …	background: the novel coronavirus disease (covid-19) is a new viral respiratory illness, first identified in wuhan province, china. dental professionals and dental students are at an increased risk for these viruses from dental patients, as dental practice involves face-to-face communication with the patients and frequent exposure to saliva, blood, and other body fluids. dental education can play…	Medline; PMC
2020-11-24	Gallagher, et al.	https://doi.org/10.1038/s41405-020-00053-2	a systematic review of contamination (aerosol, splatter and droplet generation) associated with oral surgery and its relevance to covid-19	<br><br>Introduction: the current covid-19 pandemic caused by the sars-cov-2 virus has impacted the delivery of dental care globally and has led to re-evaluation of infection control standards.<br><br>However, lack of clarity around what is known and unknown regarding droplet and aerosol generation in dentistry (including oral surgery and extractions), and their relative risk to patients and the …	introduction: the current covid-19 pandemic caused by the sars-cov-2 virus has impacted the delivery of dental care globally and has led to re-evaluation of infection control standards. however, lack of clarity around what is known and unknown regarding droplet and aerosol generation in dentistry (including oral surgery and extractions), and their relative risk to patients and the dental team, ne…	Medline; PMC
2020-08-08	Cumbo, et al.	https://doi.org/10.3390/ijerph17165736	alternative methods of sterilization in dental practices against covid-19	<br><br>Sars-cov-2, and several other microorganisms, may be present in nasopharyngeal and salivary secretions in patients treated in dental practices, so an appropriate clinical behavior is required in order to avoid the dangerous spread of infections.<br><br>It is time to consider a dental practice quite similar to a hospital surgery room, where particular attention should be addressed to probl…	sars-cov-2, and several other microorganisms, may be present in nasopharyngeal and salivary secretions in patients treated in dental practices, so an appropriate clinical behavior is required in order to avoid the dangerous spread of infections. covid-19 could also be spread when patients touches a contaminated surface with infected droplets and then touch their nose, mouth, or eyes. it is time t…	Medline; PMC
2020-05-29	Bhanushali, et al.	https://doi.org/10.1155/2020/8817424	covid-19: changing trends and its impact on future of dentistry	<br><br>Due to the characteristics of dental settings, the risk of cross infection between dental health care personnel (dhcp) and patients can be very high.<br><br>The aim of this article is to recommend infection control strategies and patient management protocols to provide optimum dental care and simultaneously prevent nosocomial infection in dental settings.	the outbreak of coronavirus disease 2019 (covid-19) rapidly escalated into a worldwide pandemic, creating a global health and economic crisis. it is a novel virus which is distinct from sars-cov and mers-cov, with chinese horseshoe bats being the most probable origin. transmission occurs primarily through droplet spread or contact routes. due to the characteristics of dental settings, the risk of…	Medline; PMC
2020-12-15	Ahmed, et al.	https://doi.org/10.1055/s-0040-1721295	evaluation of patientâ€™s knowledge, attitude, and practice of cross-infection control in dentistry during covid-19 pandemic	<br><br>Materials and methods this cross-sectional observational study was conducted at altamash institute of dental medicine, karachi from june 2020 to august 2020.<br><br>Results majority of the participants agreed that covid-19 is a highly contagious disease (631, 97%) and daily screening of staff, dental assistants, dentists, and patients is necessary (568, 75.7%) along with proper sterilizat…	objectives the aim of this study was to evaluate the patientâ€™s knowledge, attitude, and practice of cross-infection control in dentistry during coronavirus diseases 2019 (covid-19). materials and methods this cross-sectional observational study was conducted at altamash institute of dental medicine, karachi from june 2020 to august 2020. a total of 775 patients participated to fill questionnair…	Medline; PMC
2020-05-11	Ghai, et al.	https://doi.org/10.1002/jdd.12174	are dental schools adequately preparing dental students to face outbreaks of infectious diseases such as covidâ€19?	<br><br>Dental professionals are at an increased risk for contracting these viruses from dental patients, as dental practice involves faceâ€toâ€face communication with the patients and frequent exposure to saliva, blood, and other body fluids.<br><br>The current dental curriculum does not cover infection control adequately, especially from airborne pathogens.<br><br>Infection control education …	the recent 2019â€novel coronavirus (2019â€ncov, also known as sarsâ€covâ€2) has caused >2,622,571 confirmed cases of coronavirus disease 2019 (covidâ€19) in >185 countries, and >182,359 deaths globally. more than 9000 healthcare workers have also been infected by 2019â€ncov. prior to the present pandemic of covidâ€19, there have been multiple largeâ€scale epidemics and pandemics of other …	Medline; PMC
2020-11-28	Davda, et al.	https://doi.org/10.1038/s41405-020-00054-1	profiles of registrant dentists and policy directions from 2000 to 2020	<br><br>Method: data were obtained from the general dental council via annual reports, and under â€˜freedom of informationâ€™ communications; details of policy initiatives were obtained from the government and professional websites.<br><br>Conclusions: international dental graduates increasingly contribute to the uk dental workforce and there is an urgent need for research into dentist migration …	introduction: the national health serviceâ€™s reliance on overseas doctors and nurses, unlike dentists, has been widely reported. as the united kingdom (uk) leaves the european union, an understanding of the migration trends and possible influences are important to inform future planning. aim: to examine trends in the profile of uk registered dentists in the context of key events and policy chang…	Medline; PMC
2020-09-25	Spivakovsky, et al.	https://doi.org/10.1038/s41432-020-0116-4	which crucial measures do patients need to follow to prevent transmission of covid-19 in the dental setting?	<br><br>Study selection publications on the topic of biosafety measures before, during and after dental practice from observational studies, systematic reviews and literature reviews were included, while letters to the editor, individual opinions and books were excluded.<br><br>Data extraction and synthesis the authors used a narrative review to describe the findings and grouped them into two cat…	data sources medline via pubmed, scopus, science direct, scielo and google scholar were searched without language restriction until 28 may 2020. study selection publications on the topic of biosafety measures before, during and after dental practice from observational studies, systematic reviews and literature reviews were included, while letters to the editor, individual opinions and books were …	Medline; PMC; WHO
2020-12-21	Mahdee, et al.	https://doi.org/10.3389/fmed.2020.595028	anxiety, practice modification, and economic impact among iraqi dentists during the covid-19 outbreak	<br><br>Objectives: as health care workers on the front line during the coronavirus (covid-19) pandemic, dental practitioners are amongst those at risk due to their close contact with potentially infected individuals.	objectives: as health care workers on the front line during the coronavirus (covid-19) pandemic, dental practitioners are amongst those at risk due to their close contact with potentially infected individuals. the aim of the current study was to assess the anxiety, awareness practice modification, and economic impact amongst iraqi dentists whilst working during the outbreak. methods: this study w…	Medline; PMC
2020-06-04	Pethani, et al.	https://doi.org/10.1177/1010539520932708	emerging challenges and threats for dental health care sector attributable to covid-19: tale of a developing country	<br><br>There exist a lack of scientific data about the cross-transmission and its associated risk, especially in the dental health care setting of pakistan.<br><br>This article will evaluate the emerging challenges and threats for the dental community in pakistan attributable to the covid-19 outbreak.	prevention and control of infection in dentistry is an essential matter that has gained immense attention in recent years. there exist a lack of scientific data about the cross-transmission and its associated risk, especially in the dental health care setting of pakistan. this article will evaluate the emerging challenges and threats for the dental community in pakistan attributable to the covid-…	Medline; PMC
2020-12-04	Wolf, et al.	https://doi.org/10.3390/ijerph17239051	covid-19 in switzerland and liechtenstein: a cross-sectional survey among dentistsâ€™ awareness, protective measures and economic effects	<br><br>All dentist were members of the swiss dental association sso from all over switzerlandâ€”including all swiss cantons and liechtensteinâ€”and received a previously calibrated questionnaire as an ad hoc online version.<br><br>The majority of dentists had to reduce the dental practice activity to a minimum of 0â€“10% (n = 923; 69.98%) due to the lockdown.<br><br>These results can be helpful …	the aim of this observational cross-sectional study was to gain information on the awareness; protective measures and economic effects of dentists in switzerland during the global covid-19 pandemic. all dentist were members of the swiss dental association sso from all over switzerlandâ€”including all swiss cantons and liechtensteinâ€”and received a previously calibrated questionnaire as an ad hoc…	Medline; PMC
2020-12-26	Ghaus, et al.	https://doi.org/10.1055/s-0040-1722091	effect of covid-19 pandemic on the levels of empathy among undergraduate dental students in pakistan	<br><br>Objective the purpose of our study is to determine the effect of coronavirus disease 2019 (covid-19) on the levels of empathy toward patients among undergraduate dental students in pakistan.<br><br>Materials and methods a cross-sectional, survey-based study was conducted at islamic international dental college, islamabad, pakistan.<br><br>After taking an informed consent, a validated and …	objective the purpose of our study is to determine the effect of coronavirus disease 2019 (covid-19) on the levels of empathy toward patients among undergraduate dental students in pakistan. materials and methods a cross-sectional, survey-based study was conducted at islamic international dental college, islamabad, pakistan. after taking an informed consent, a validated and pretested toronto empa…	Medline; PMC
2020-07-24	Sacoor, et al.	https://doi.org/10.1038/s41415-020-1854-6	the dental team as part of the medical workforce during national and global crises	<br><br>Having the dental team as part of this strategy would increase availability of healthcare workers.	in a national or global crisis, a healthcare system and its workforce should have the flexibility and resilience to deliver the required level of care for all its constituents. the current covid-19 pandemic necessitated rapid decisions and early redeployment of staff to deliver essential healthcare. having the dental team as part of this strategy would increase availability of healthcare workers.…	Medline; PMC
2020-12-22	Negucioiu, et al.	https://doi.org/10.1017/dmp.2020.483	management of sars-cov-2 transmission in emergency dental settings: current knowledge and personal experience	<br><br>The severe acute respiratory syndrome coronavirus 2 (sars-cov-2) has a predominantly respiratory transmission through droplets and aerosol with serious implications for dental settings.<br><br>This article is based on recent research, guidelines issued by relevant authorities, as well as on the authorsâ€™ experience acquired through their involvement in setting up an emergency dental care…	the coronavirus disease 2019 (covid-19) has seen a violent and fast spread worldwide. the severe acute respiratory syndrome coronavirus 2 (sars-cov-2) has a predominantly respiratory transmission through droplets and aerosol with serious implications for dental settings. this article is based on recent research, guidelines issued by relevant authorities, as well as on the authorsâ€™ experience ac…	Medline; PMC
2020-10-01	Khalaf, et al.	https://doi.org/10.1080/10872981.2020.1826861	introducing a comprehensive high-stake online exam to final-year dental students during the covid-19 pandemic and evaluation of its effectiveness	<br><br>Background: dental education involves teaching and assessing the acquisition of verifiable domains that require superior psychomotor, communication, and cognitive skills.<br><br>Objective: the aim of this study was to introduce the application of a comprehensive high-stakes online exam to final-year dental students during the covid-19 pandemic and evaluate its effectiveness.<br><br>Design…	background: dental education involves teaching and assessing the acquisition of verifiable domains that require superior psychomotor, communication, and cognitive skills. evolving technologies and methods of assessment could enhance student learning environment and improve tutor assessment experience. objective: the aim of this study was to introduce the application of a comprehensive high-stakes…	Medline; PMC
2020-12-07	Ali, et al.	https://doi.org/10.1055/s-0040-1719219	dental and medical studentsâ€™ knowledge and attitude toward covid-19: a cross-sectional study from pakistan	<br><br>Objective the aims of this study were to investigate the awareness, knowledge, and attitudes of pakistani medical and dental undergraduate students toward covid-19 during the surge of its outbreak.<br><br>Materials and methods the multicentered, cross-sectional study was carried out nationwide among undergraduate medical and dental students.<br><br>Of these, 680 (73%) were dental students…	objective the aims of this study were to investigate the awareness, knowledge, and attitudes of pakistani medical and dental undergraduate students toward covid-19 during the surge of its outbreak. materials and methods the multicentered, cross-sectional study was carried out nationwide among undergraduate medical and dental students. a convenience sampling technique was used. a self-developed on…	Medline; PMC
2020-06-20	DoriguÃªtto, et al.	https://doi.org/10.1007/s11282-020-00456-9	challenges for the dental radiology clinic in times of the covid-19 pandemic	<br><br>This letter addresses the challenges for the dental radiology clinic in times of the covid-19 pandemic.	this letter addresses the challenges for the dental radiology clinic in times of the covid-19 pandemic. it highlights the use of teleradiography and mobile devices, as well as the proper care in disinfecting these equipments. as there are still no specific therapies for covid-19, biosafety measures that promote containment and prevent the spread of the virus are crucial to stop the outbreak and c…	Medline; PMC
2020-10-09	Schlenz, et al.	https://doi.org/10.1186/s12909-020-02266-3	studentsâ€™ and lecturersâ€™ perspective on the implementation of online learning in dental education due to sars-cov-2 (covid-19): a cross-sectional study	<br><br>Thus, the dental school of justus-liebig-university giessen (germany) transferred the established â€œface-to-faceâ€ learning to online learning in the spring term 2020.	background: on account of physical distancing measures, universities worldwide are strongly affected by sars-cov-2 (covid-19). thus, the dental school of justus-liebig-university giessen (germany) transferred the established â€œface-to-faceâ€ learning to online learning in the spring term 2020. the aim of this study was to assess the studentsâ€™ and lecturersâ€™ perspectives on the implementatio…	Medline; PMC
2020-08-25	Olszewska, et al.	https://doi.org/10.3390/jcm9092751	childrenâ€™s dental anxiety during the covid-19 pandemic: polish experience	<br><br>Considering that the coronavirus disease 2019 (covid-19) pandemic, along with its associated sanitary regime, social distancing measures and nationwide quarantines, could itself induce public fears, including in children, it is of great interest to explore whether this situation and the necessity of reorganizing dental care could potentially affect the emotional state of pediatric patient…	dental fear and anxiety is a significant issue that affects pediatric patients and creates challenges in oral health management. considering that the coronavirus disease 2019 (covid-19) pandemic, along with its associated sanitary regime, social distancing measures and nationwide quarantines, could itself induce public fears, including in children, it is of great interest to explore whether this …	Medline; PMC
2020-09-08	Setiawan, et al.	https://doi.org/10.1055/s-0040-1715784	application of health belief model on childâ€™s dental visit postponement during the covid-19 pandemic	<br><br>Objective the aim of this article is to analyze parental perception on childâ€™s dental visit postponement using health belief model (hbm) during the pandemic of covid-19.<br><br>Conclusion this study provided evidence that hbm is applicable to children's dental visit postponement during the pandemic of covid-19.	objective the aim of this article is to analyze parental perception on childâ€™s dental visit postponement using health belief model (hbm) during the pandemic of covid-19. materials and methods cross-sectional survey design was chosen with a purposive sample recruited online by distributing questionnaires consisting 26 items of hbm construct. data were analyzed descriptively by spss version 22. r…	Medline; PMC
2020-03-16	Ge, et al.	https://doi.org/10.1631/jzus.b2010010	possible aerosol transmission of covid-19 and special precautions in dentistry	<br><br>Due to the unique nature of dentistry, most dental procedures generate significant amounts of droplets and aerosols, posing potential risks of infection transmission.<br><br>Understanding the significance of aerosol transmission and its implications in dentistry can facilitate the identification and correction of negligence in daily dental practice.	since its emergence in december 2019, corona virus disease 2019 (covid-19) has impacted several countries, affecting more than 90 thousand patients and making it a global public threat. the routes of transmission are direct contact, and droplet and possible aerosol transmissions. due to the unique nature of dentistry, most dental procedures generate significant amounts of droplets and aerosols, p…	Medline; PMC
2020-11-04	Widyarman, et al.	https://doi.org/10.3389/fmed.2020.589759	covid-19 awareness among dental professionals in indonesia	<br><br>To enhance knowledge and awareness of covid-19, considerable online resources have been made available, including aspects related to the dental profession.<br><br>The study aim was to examine the knowledge, perception, and attitude of dental professionals in indonesia toward covid-19.<br><br>We conducted a survey via a questionnaire created using google docs and distributed to 632 members…	background: the covid-19 pandemic caused by sars-cov-2 has claimed thousands of lives worldwide. to enhance knowledge and awareness of covid-19, considerable online resources have been made available, including aspects related to the dental profession. the study aim was to examine the knowledge, perception, and attitude of dental professionals in indonesia toward covid-19. we conducted a survey v…	Medline; PMC
2020-11-12	Matys, et al.	https://doi.org/10.3390/ma13225109	dental aerosol as a hazard risk for dental workers	<br><br>Standard dental procedures, when using a water coolant and rotary instruments, generate aerosols with a significantly higher number of various dangerous pathogens (viruses, bacteria, and fungi).<br><br>The study aimed to evaluate the amount of aerosol generated during standard dental procedures such as caries removal (using dental bur on a high and low-speed handpiece and er:yag laser), u…	standard dental procedures, when using a water coolant and rotary instruments, generate aerosols with a significantly higher number of various dangerous pathogens (viruses, bacteria, and fungi). reducing the amount of aerosols to a minimum is mandatory, especially during the new coronavirus disease, covid-19. the study aimed to evaluate the amount of aerosol generated during standard dental proce…	Medline; PMC
2020-09-30	Oâ€™Donovan, et al.	https://doi.org/10.1111/hae.14156	telehealth for delivery of haemophilia comprehensive care during the covidâ€19 pandemic	<br><br>In addition to medical/nursing reviews, continued access to physiotherapy with virtual exercise classes for people with haemophilia and teleconsultation for acute dental issues was equally successful.	introduction: the covidâ€19 pandemic caused an unprecedented impact to haemophilia healthcare delivery. in particular, rapid implementation of telehealth solutions was required to ensure continued access to comprehensive care. aims: to explore patient and healthcare provider (hcp) experience of telehealth in a european haemophilia comprehensive care centre. method: a systematic evaluation was pe…	Medline; PMC
2020-05-14	Oâ€™Donnell, et al.	https://doi.org/10.1093/function/zqaa002	potential role of oral rinses targeting the viral lipid envelope in sars-cov-2 infection	<br><br>Here, we review known mechanisms of viral lipid membrane disruption by widely available dental mouthwash components that include ethanol, chlorhexidine, cetylpyridinium chloride, hydrogen peroxide and povidone-iodine.	emerging studies increasingly demonstrate the importance of the throat and salivary glands as sites of virus replication and transmission in early covid-19 disease. sars-cov-2 is an enveloped virus, characterised by an outer lipid membrane derived from the host cell from which it buds. while, it is highly sensitive to agents that disrupt lipid bio-membranes, there has been no discussion about the…	Medline; PMC
2020-07-02	MartÃ­nez et al.	https://doi.org/10.1111/odi.13526	is povidoneâ€iodine mouthwash effective against sarsâ€covâ€2? first in vivo tests	<br><br>As a result, the dental clinic is considered an environment of risk for dental healthcare personnel and their patients, particularly due to the potential transmission of the virus through droplets and aerosols (peng et al, 2020).	the detection of sars-cov-2 in the saliva of patients with coronavirus disease (covid-19) has made this biological fluid relevant in terms of the diagnosis and transmission of the infection (to et al, 2020a; azzi et al, 2020a). as a result, the dental clinic is considered an environment of risk for dental healthcare personnel and their patients, particularly due to the potential transmission of t…	Medline; PMC; WHO
2020-12-15	Patel, et al.	https://doi.org/10.1055/s-0040-1719216	redeployment of dental core trainees in the united kingdom due to coronavirus disease 2019	<br><br>Objective the coronavirus disease 2019 (covid-19) pandemic has affected professionals in all fields; none more so than medical and dental professionals.<br><br>As dental core trainees (dct) working in hospitals, we have been at the forefront of the crisis and one of the first in line for redeployment.<br><br>All researchers were undergoing dental core training in oral surgery and restorat…	objective the coronavirus disease 2019 (covid-19) pandemic has affected professionals in all fields; none more so than medical and dental professionals. as dental core trainees (dct) working in hospitals, we have been at the forefront of the crisis and one of the first in line for redeployment. therefore, we decided to investigate the impact of covid-19 on the redeployment of dcts across the uk. …	Medline; PMC
2020-07-27	Cabrera-Tasayco, et al.	https://doi.org/10.1017/dmp.2020.269	biosafety measures at the dental office after the appearance of covid-19: a systematic review	<br><br>The purpose of this research was to determine biosecurity measures at the dental office after the appearance of coronavirus disease 2019 (covid-19).<br><br>A search was conducted in the main databases of the scientific literature using the words â€œcovid-19, coronavirus, sars-cov2, biosecurity, disinfection and dentistry.â€ we analyzed biosecurity and disinfection standards at the dental…	the purpose of this research was to determine biosecurity measures at the dental office after the appearance of coronavirus disease 2019 (covid-19). a search was conducted in the main databases of the scientific literature using the words â€œcovid-19, coronavirus, sars-cov2, biosecurity, disinfection and dentistry.â€ we analyzed biosecurity and disinfection standards at the dental office and den…	Medline; PMC
2020-08-19	Spanemberg, et al.	https://doi.org/10.1002/jdd.12364	the impacts of the covidâ€19 pandemic on the teaching of dentistry in brazil	<br><br>The aim of this paper is to report how brazilians dental schools are leading with the new coronavirus pandemic.	a new disease called coronavirus disease 2019 (covidâ€19), caused by the severe acute respiratory syndrome coronavirusâ€2 (sarsâ€covâ€2) virus, was discovered in the city of wuhan in china in december 2019, and has reached, quickly and progressively, several countries on different continents. even before the world health organization recognized the covidâ€19 epidemic as a pandemic, the brazi…	Medline; PMC
2020-08-25	Vyas, et al.	https://doi.org/10.4103/jfmpc.jfmpc_589_20	corona virus disease bring a new challenge for the dentistry: a review	<br><br>This article, based on our experience and relevant guidelines and research, introduces essential knowledge about cov in dental settings and provides recommended management protocols for dental practitioners affected areas.	an outbreak of coronavirus disease 2019 (covid-19) caused by the 2019 novel coronavirus (sars-cov-2) began in the city of wuhan in china and has widely spread worldwide. while human strains of coronavirus (cov) are associated with about 15% of cases of the common cold, the sars-cov-2 may present with varying degrees of severity, from flu-like symptoms to death. it is currently believed that this …	Medline; PMC
2020-10-01	Aziz, et al.	https://doi.org/10.1177/0301574220963495	customized orthodontic triage during covid-19 pandemic	<br><br>Covid-19 pandemic necessitates streamlining patient influx in orthodontic office to avoid cross infection between patients, clinicians, and dental health care workers.	covid-19 pandemic necessitates streamlining patient influx in orthodontic office to avoid cross infection between patients, clinicians, and dental health care workers. a customized orthodontic triage has been proposed in this article to schedule patient appointments through priority triaging and, at the same time, provide self-care advice, virtual assistance, and remote monitoring for patient man…	Medline; PMC; WHO
2020-12-31	Abbas, et al.	https://doi.org/10.1055/s-0040-1722107	role of teledentistry in covid-19 pandemic: a nationwide comparative analysis among dental professionals	<br><br>Materials and methods a prevalidated structured questionnaire was used to evaluate awareness of general dentists, postgraduate dental students, dental educators, and consultants with postgraduation degrees toward teledentistry.<br><br>A total of 510 dental professionals contributed to this study.<br><br>Results awareness regarding teledentistry is high among general dentists with bachelor…	objectives to assess knowledge, awareness, and practice of health care workers about the role of teledentistry in coronavirus disease 2019 (covid-19). materials and methods a prevalidated structured questionnaire was used to evaluate awareness of general dentists, postgraduate dental students, dental educators, and consultants with postgraduation degrees toward teledentistry. the acceptability, r…	Medline; PMC
2020-09-29	Ammar, et al.	https://doi.org/10.1371/journal.pone.0239961	behavior change due to covid-19 among dental academicsâ€”the theory of planned behavior: stresses, worries, training, and pandemic severity	<br><br>We assessed the psychological impact of covid-19 on dental academics globally and on changes in their behaviors.<br><br>Methods: we invited dental academics to complete a cross-sectional, online survey from march to may 2020.<br><br>These factors had significant dose-dependent association with stress and were significantly associated with more frequent handwashing by dental academics (b =…	objective: covid-19 pandemic led to major life changes. we assessed the psychological impact of covid-19 on dental academics globally and on changes in their behaviors. methods: we invited dental academics to complete a cross-sectional, online survey from march to may 2020. the survey was based on the theory of planned behavior (tpb). the survey collected data on participantsâ€™ stress levels (us…	Medline; PMC
2020-09-14	Levit, et al.	https://doi.org/10.1097/ipc.0000000000000939	infection risk of covid-19 in dentistry remains unknown: a preliminary systematic review	<br><br>The purposes of the current review are to trace documented cases of covid-19 transmission inside dental settings worldwide and to explore the clinical management of these cases.<br><br>Methods: we searched medline and google scholar for all possible reported cases of covid-19 transmission in dental practice as of december 1, 2019, until may 13, 2020.<br><br>Of these, 31 articles discussed…	covid-19 is a novel viral respiratory disease caused by a member of the coronavirus family, sars-cov-2, and has been declared as a pandemic on march 2020. dental practitioners are routinely exposed to infectious bodily excretions, for example, saliva, blood, and respiratory excretions. therefore, they are in the first line of sars-cov-2 infection-prone health care providers. the purposes of the c…	Medline; PMC
2020-10-22	Dziedzic, et al.	https://doi.org/10.3390/healthcare8040419	are special care dentistry services prepared for a global disruption in healthcare? a call for a wider promotion of dental conscious sedation training	<br><br>Recently, calls for prompt and smart reform of dental education and postgraduate training have been made, reflecting the current global healthcare needs and addressing the most common problems faced by dental care providers.<br><br>Objectives: herewith, we propose the enhancement of multilevel dental training in dental conscious sedation (dcs), in order to meet the increasing demands asso…	recently, calls for prompt and smart reform of dental education and postgraduate training have been made, reflecting the current global healthcare needs and addressing the most common problems faced by dental care providers. objectives: herewith, we propose the enhancement of multilevel dental training in dental conscious sedation (dcs), in order to meet the increasing demands associated with cur…	Medline; PMC
2020-06-26	Trivedy, et al.	https://doi.org/10.1038/s41415-020-1781-6	the impact of the risk of covid-19 on black, asian and minority ethnic (bame) members of the uk dental profession	<br><br>There is, however, little evidence on the risks posed to the bame community within the dental profession.	there is growing evidence that black, asian and minority ethnic (bame) groups in the uk are at increased risk of death from coronavirus (covid-19), with black afro-caribbean, indian, pakistani and bangladeshi populations being particularly at risk. although the reasons are unclear, it is likely to be a combination of cultural and socioeconomic, as well as the higher prevalence of co-morbidities s…	Medline; PMC
2020-04-30	Dar et al.	https://doi.org/10.3390/ijerph17093151	covid-19: present and future challenges for dental practice	<br><br>Realizing the severity of outcomes associated with this disease and its high rate of transmission, dentists were instructed by regulatory authorities, such as the american dental association, to stop providing treatment to dental patients except those who have emergency complaints.<br><br>This was mainly for protection of dental healthcare personnel, their families, contacts, and their pa…	covid-19 was declared a pandemic by the world health organization, with a high fatality rate that may reach 8%. the disease is caused by sars-cov-2 which is one of the coronaviruses. realizing the severity of outcomes associated with this disease and its high rate of transmission, dentists were instructed by regulatory authorities, such as the american dental association, to stop providing treatm…	Medline; PMC
2020-06-26	Villani, et al.	https://doi.org/10.3390/ijerph17124609	covid-19 and dentistry: prevention in dental practice, a literature review	<br><br>New guidelines are required in dental clinics to avoid contagion caused by cross-infections.	sars-cov-2 is a member of the family of coronaviruses. the first cases were recorded in wuhan, china, between december 2019 and january 2020. italy is one of the most affected countries in europe. covid-19 is a new challenge in modern dentistry. new guidelines are required in dental clinics to avoid contagion caused by cross-infections. a narrative review was performed using both primary sources,…	Medline; PMC
2020-05-11	Peditto, et al.	https://doi.org/10.3390/ijerph17093325	dentistry during the covid-19 epidemic: an italian workflow for the management of dental practice	<br><br>The aim of this paper is to present a workflow to manage dental procedures already in use at the dental unit of the university hospital of messina.<br><br>The proposed workflow accounts for the many aspects of dental practitionersâ€™ risk in the covid-19 era, and focuses on the assessment of patient risk level, a two-phase dental procedure management (remote and face-to-face), and the use…	the covid-19 outbreak has raised concerns about infection control all over the world. among health workers, dentists are particularly exposed to the covid-19 infection risk. the aim of this paper is to present a workflow to manage dental procedures already in use at the dental unit of the university hospital of messina. the proposed workflow accounts for the many aspects of dental practitionersâ€…	Medline; PMC
2020-07-09	Kochhar, et al.	https://doi.org/10.1155/2020/8894794	covid-19 pandemic and dental practice	<br><br>This paper strives to provide a brief overview of the etiology, incubation, symptoms, and transmission paradigms of this novel infection and how to minimize the spread in a dental healthcare setting.<br><br>This review presents evidence-based patient management practice and protocols from the available literature to help formulate a contingency plan with recommendations, for the dental pr…	sars-cov-2, a virus causing severe acute respiratory syndrome, has inundated the whole world, generating global health concerns. there is a wildfire-like effect, despite the extensive range of efforts exercised by the affected countries to restrain the expanse of this pandemic, owing to its community spread pattern. dental specialists in the upcoming days will likely come across patients with pre…	Medline; PMC
2020-11-24	Varma, et al.	https://doi.org/10.4103/jispcd.jispcd_327_20	pathogen reduction technology: a novel possibility for inactivation of blood products used in oral and periodontal surgeries	<br><br>Emergency surgical treatment has been challenging and the risk of blood contamination has been high, which is a concern among the medical and dental fraternity.<br><br>In all probability, the use of pathogen reduction technology might offer a ray of light to contain the spread among dental treatment procedures.	emergency surgical treatment has been challenging and the risk of blood contamination has been high, which is a concern among the medical and dental fraternity. the risk outweighs the benefits in these unprecedented times if proper screening and inactivation of blood products are not performed. pathogen reduction technologies incorporate various modalities for the inactivation of blood products m…	Medline; PMC
2020-06-01	Miller, et al.	https://doi.org/10.1111/odi.13407	a blueprint for recovery for the postcoronavirus (covidâ€19) world	<br><br>Reopening will benefit from the acronym "rpm", an acronym i (csm) teach my students for management of dental patients who suffer from a variety of illnesses and infections.	novel coronavirus (covid-19) is changing society. in the last several weeks, infections and deaths have accumulated, even as we attempt to 'shelter in place' and stay 'healthy at home'. this unprecedented time has influenced behavior and permitted much contemplation, gratitude and prayer. our thoughts during this time have focused on our emergence from the pandemic and what reopening may look lik…	Medline; PMC; WHO
2020-09-20	Wang, et al.	https://doi.org/10.1002/jdd.12413	a nationwide survey of online teaching strategies in dental education in china	<br><br>The aim of this study was to survey the current online undergraduate education status in dental medicine in mainland china during the critical stage of the covidâ€19 outbreak, as well to provide a better understanding of practicing this learning strategy for the improvement and development of dental education.<br><br>Methods: for the crossâ€sectional survey, recruitment emails regarding…	objectives: due to the time and cost effectiveness, online teaching has played a significant role in the provision of education and has been a wellâ€accepted strategy for higher education in the world. the aim of this study was to survey the current online undergraduate education status in dental medicine in mainland china during the critical stage of the covidâ€19 outbreak, as well to provide …	Medline; PMC
2020-11-29	Jumâ€™ah, et al.	https://doi.org/10.1111/eje.12626	perception of health and educational risks amongst dental students and educators in the era of covidâ€19	<br><br>Objective: to investigate the perceived educational and health risks associated with the covidâ€19 pandemic amongst dental students and educators.<br><br>Methods: a 17â€item electronic survey was sent to 496 undergraduate dental students and 53 clinical faculty members who attended clinical sessions during the outbreak period.<br><br>The survey explored various aspects related to primar…	objective: to investigate the perceived educational and health risks associated with the covidâ€19 pandemic amongst dental students and educators. methods: a 17â€item electronic survey was sent to 496 undergraduate dental students and 53 clinical faculty members who attended clinical sessions during the outbreak period. the survey explored various aspects related to primary sources and preventi…	Medline; PMC
2020-06-23	Herrera, et al.	https://doi.org/10.1007/s00784-020-03413-2	is the oral cavity relevant in sars-cov-2 pandemic?	<br><br>Conclusions: antiseptic mouth rinses, such as those containing cetylpyridinium chloride or povidone-iodine, may be able to decrease the severity of covid-19 by reducing oral viral load in infected subjects and decreasing the risk of transmission by limiting viral load in droplets, generated in normal life, or in aerosols, produced during dental procedures.	objectives: recent scientific evidences suggest a relevant role of the oral cavity in the transmission and pathogenicity of sars-cov-2. methods: a literature search was performed in pubmed, up to april 30, 2020, focusing on sars-cov-2, covid-19, oral cavity, and antimicrobial agents. results: oral viral load of sars-cov-2 has been associated with the severity of covid-19, and thus, a reduction in…	Medline; PMC
2020-05-22	Hurley, et al.	https://doi.org/10.1038/s41415-020-1646-z	why re-invent the wheel if you've run out of road?	<br><br>Throughout covid-19, the whole of the dental profession has demonstrated adaptability in redeployment and compassion in delivering care in a variety of settings.<br><br>These vital traits and bold clinical leadership, prepared to make timely choices and act fast, will underpin our successful transition towards the safe resumption of routine dental services.<br><br>In making the right choi…	the covid-19 disruption to 'business as usual' presents an opportunity for a profound change in oral healthcare experience for our patients and our profession. while the prospect of change has dominated professional dialogue for years, the post-covid-19 era offers choices with respect to pace, proximity, preparedness, protection and equity. there is potential for a determined revision of the curr…	Medline; PMC
2020-08-30	Khanagar, et al.	https://doi.org/10.1177/1937586720950746	exposure risks and preventive strategies considered in dental care settings to combat coronavirus disease (covid-19)	<br><br>In recent times, numerous scientific articles have been published on the risks of exposure to infectious microorganisms in dental care settings.<br><br>The main mode of transmission of such infectious organisms is primarily through bioaerosols generated during routine dental procedures which put both dental care providers and their patients at an increased risk of exposure.<br><br>The mai…	in recent times, numerous scientific articles have been published on the risks of exposure to infectious microorganisms in dental care settings. the main mode of transmission of such infectious organisms is primarily through bioaerosols generated during routine dental procedures which put both dental care providers and their patients at an increased risk of exposure. other frequent modes of infec…	Medline; PMC
2020-06-15	Tao, et al.	https://doi.org/10.2196/19981	nature and diffusion of covid-19â€“related oral health information on chinese social media: analysis of tweets on weibo	<br><br>The outbreak of the coronavirus disease (covid-19) has exerted a negative impact on dental practices.<br><br>Additionally, the time distributions of tweets containing information about dental services, needs of dental treatment, and home oral care during the covid-19 epidemic were further analyzed.<br><br>Results: people reacted rapidly to the emerging severe acute respiratory syndrome co…	background: social media has become increasingly important as a source of information for the public and is widely used for health-related information. the outbreak of the coronavirus disease (covid-19) has exerted a negative impact on dental practices. objective: the aim of this study is to analyze the nature and diffusion of covid-19â€“related oral health information on the chinese social media…	Medline; PMC
2020-08-03	Campus, et al.	https://doi.org/10.3390/ijerph17155598	study protocol for an online questionnaire survey on symptoms/signs, protective measures, level of awareness and perception regarding covid-19 outbreak among dentists. a global survey	<br><br>This survey will give an insight into the dental profession during covid-19 pandemic globally.	the centres for disease control and prevention and the world health organization have developed preparedness and prevention checklists for healthcare professionals regarding the containment of covid-19. the aim of the present protocol is to evaluate the impact of the covid-19 outbreak among dentists in different countries where various prevalence of the epidemic has been reported. several researc…	Medline; PMC
2020-08-13	Brian, et al.	https://doi.org/10.5888/pcd17.200266	oral health and covid-19: increasing the need for prevention and access	<br><br>Covid-19 has led to closure and reduced hours of dental practices except for emergency and urgent services, limiting routine care and prevention.<br><br>The pandemic offers an opportunity for the dental profession to shift more toward nonaerosolizing, prevention-centric approaches to care and away from surgical interventions.	populations disproportionately affected by coronavirus disease 2019 (covid-19) are also at higher risk for oral diseases and experience oral health and oral health care disparities at higher rates. covid-19 has led to closure and reduced hours of dental practices except for emergency and urgent services, limiting routine care and prevention. dental care includes aerosol-generating procedures that…	Medline; PMC
2020-05-25	Volgenant, et al.	https://doi.org/10.1111/odi.13408	infection control in dental health care during and after the sarsâ€covâ€2 outbreak	<br><br>Aerosol generating procedures in dental health care can increase the risk of transmission of the virus.<br><br>Due to the risk of infection of both dental healthcare workers and patients, additional infection control measures for all patients are strongly recommended when providing dental health care.	covidâ€19 is an emerging infectious disease caused by the widespread transmission of the coronavirus sarsâ€covâ€2. some of those infected become seriously ill. others do not show any symptoms, but can still contribute to transmission of the virus. sarsâ€covâ€2 is excreted in the oral cavity and can be spread via aerosols. aerosol generating procedures in dental health care can increase the r…	Medline; PMC; WHO
2020-12-14	Generali, et al.	https://doi.org/10.1111/eje.12640	the perceived impact of the covidâ€19 pandemic on dental undergraduate students in the italian region of emiliaâ€romagna	<br><br>Introduction: the outbreak and diffusion of the novel sarsâ€cov2 coronavirus have caused an emergency status in the dental education system.<br><br>Materials and methods: an anonymous survey composed of 34 questions was delivered to students of the master degree programme in dentistry and dental prosthodontics of the universities of emiliaâ€romagna, the fifth italian region most affecte…	introduction: the outbreak and diffusion of the novel sarsâ€cov2 coronavirus have caused an emergency status in the dental education system. materials and methods: an anonymous survey composed of 34 questions was delivered to students of the master degree programme in dentistry and dental prosthodontics of the universities of emiliaâ€romagna, the fifth italian region most affected by the pandem…	Medline; PMC
2020-11-30	France, et al.	https://doi.org/10.1002/jdd.12496	participation in an existing massive open online course in dentistry during the covidâ€19 pandemic	<br><br>Introduction to dental medicine, a massive open online course in dentistry, experienced an increase in enrollment during the start of the pandemic and learners displayed a positive reception to the information provided.<br><br>Introduction to dental medicine was particularly well positioned as a resource during the pandemic given its availability, established nature, and the wide accessib…	the coronavirus disease 2019 (covidâ€19) pandemic presented unprecedented challenges and interruptions to education at all levels. as many across the world were required to stay at home, virtual educational resources were developed and relied upon to provide all levels and subjects of instruction. introduction to dental medicine, a massive open online course in dentistry, experienced an increase…	Medline; PMC
2020-10-17	Lee, et al.	https://doi.org/10.1186/s12903-020-01263-8	association between early childhood oral health impact scale (ecohis) scores and pediatric dental surgery wait times	<br><br>Background: severe early childhood caries (s-ecc) is an aggressive form of tooth decay that often requires pediatric dental rehabilitative surgery.<br><br>The purpose of this study was to determine whether there is an association between ecohis scores and surgery wait times for children undergoing dental treatment for s-ecc under general anesthesia (ga).<br><br>Children under 72 months of…	background: severe early childhood caries (s-ecc) is an aggressive form of tooth decay that often requires pediatric dental rehabilitative surgery. the early childhood oral health impact scale (ecohis) measures oral health-related quality of life (ohrql). the purpose of this study was to determine whether there is an association between ecohis scores and surgery wait times for children undergoing…	Medline; PMC
2020-12-14	Seneviratne, et al.	https://doi.org/10.1007/s15010-020-01563-9	efficacy of commercial mouth-rinses on sars-cov-2 viral load in saliva: randomized control trial in singapore	<br><br>This is particularly important in high-risk procedures like dental treatment.	purpose: one of the key approaches to minimize the risk of covid-19 transmission would be to reduce the titres of sars-cov-2 in the saliva of infected covid-19 patients. this is particularly important in high-risk procedures like dental treatment. the present randomized control trial evaluated the efficacy of three commercial mouth-rinse viz. povidoneâ€“iodine (pi), chlorhexidine gluconate (chx) …	Medline; PMC
2020-10-07	Bhumireddy, et al.	https://doi.org/10.1007/s11356-020-10983-x	challenges and possible solutions in dental practice during and post covid-19	<br><br>Quality dental treatment may not be possible without the interference of aerosols in daily dental practice.<br><br>However, dental societies and healthcare communities around the globe developed various protocols and algorithms with standard infection control protocols.<br><br>Nevertheless, many unanswerable questions strike in dentist minds to start the dental practice during or post cov…	the pandemic outbreak of coronavirus disease (covid-19) created a significant impact on the oral healthcare profession, and dentists are reported to have a higher risk of transmission. aerosols and droplets are considered as primary reasons for the transmission of this infectious disease. quality dental treatment may not be possible without the interference of aerosols in daily dental practice. h…	Medline; PMC
2020-11-12	Dhahri, et al.	https://doi.org/10.1016/j.amsu.2020.11.025	â€œthe psychological impact of covid-19 on medical education of final year students in pakistan: a cross-sectional studyâ€	<br><br>Methods: we conducted prospective, cross-sectional survey, as a snapshot, from june 07, 2020 till june 16, 2020, among final year medical and dental students.<br><br>Despite a stressful crisis, final year medical and dental students are still willing to serve the community.	introduction: covid-19 pandemic has resulted in a strong impact on studentsâ€™ wellbeing, with associated uncertainty about the future. we conducted a cross-sectional survey to assess the psychological effects of covid-19 on the medical education of final year students in pakistan. methods: we conducted prospective, cross-sectional survey, as a snapshot, from june 07, 2020 till june 16, 2020, amo…	Medline; PMC
2020-10-09	RamÃ­rez, et al.	https://doi.org/10.4317/medoral.24075	management of odonto-stomatological emergencies during the covid-19 alarm state in dental clinics in the autonomous community of madrid (cam), spain: an observational study	<br><br>Our aim with this study is to find out the number of cases and type of odonto-stomatological emergencies (ose) treated in four dental clinics of the madrid capital area and region (cam) in the period covered between march 17th and 4th of may.	background: odontology practice has been severely compromised by the pandemic caused by covid-19 and spain is one of the countries with higher incidence. our aim with this study is to find out the number of cases and type of odonto-stomatological emergencies (ose) treated in four dental clinics of the madrid capital area and region (cam) in the period covered between march 17th and 4th of may. ma…	Medline; PMC
2020-08-07	Hua, et al.	https://doi.org/10.3389/fmed.2020.00481	covid-19 related experience, knowledge, attitude, and behaviors among 2,669 orthodontists, orthodontic residents, and nurses in china: a cross-sectional survey	<br><br>Data were collected during april 11 to 13, 2020, when most regions of china had resumed dental practice except for high-risk regions such as wuhan.<br><br>Clinical relevance: the findings can provide evidence for policy-making related to the resumption of elective dental services.	objectives: to assess the current covid-19 related experiences, knowledge, attitudes, and behaviors among orthodontists, orthodontic residents, and orthodontic nurses in china, and to identify factors associated with their self-perceived and actual level of knowledge, as well as their willingness to treat/care for covid-19 patients. materials and methods: a cross-sectional online survey was condu…	Medline; PMC
2020-10-09	Eden, et al.	https://doi.org/10.1038/s41415-020-2153-y	managing dental caries against the backdrop of covid-19: approaches to reduce aerosol generation	<br><br>The covid-19 pandemic resulted in severe limitation and closure of dental practices in many countries.<br><br>However, there is emerging evidence that sars-cov-2 can be transmitted via airborne routes, carrying implications for dental procedures that produce aerosol.<br><br>Even if this risk reduction approach for aerosol generation becomes unnecessary in the future, these procedures are …	the covid-19 pandemic resulted in severe limitation and closure of dental practices in many countries. outside of the acute (peak) phases of the disease, dentistry has begun to be practised again. however, there is emerging evidence that sars-cov-2 can be transmitted via airborne routes, carrying implications for dental procedures that produce aerosol. at the time of writing, additional precautio…	Medline; PMC
2020-09-27	Meng, et al.	https://doi.org/10.1177/0022034520962087	epidemiological investigation of ohcws with covid-19	<br><br>During the coronavirus disease 2019 (covid-19) pandemic, there is an important risk of infection in health care workers, including oral health care workers (ohcws), due to the characteristics of dental practice.<br><br>Nineteen ohcws reported a contact history, among whom 7 worked in a fever clinic, 5 reported contact with dental patients suspected of having covid-19, and 7 reported conta…	during the coronavirus disease 2019 (covid-19) pandemic, there is an important risk of infection in health care workers, including oral health care workers (ohcws), due to the characteristics of dental practice. in this retrospective study, data pertaining to the 31 ohcws diagnosed with covid-19 in wuhan, hubei province, were retrieved and analyzed. questionnaires were administered to the subject…	Medline; PMC
2020-06-26	Gugnani, et al.	https://doi.org/10.1038/s41432-020-0094-6	safety protocols for dental practices in the covid-19 era	<br><br>Aim aim of this paper was to provide safety and operatory protocols for providing dental care during the covid19 pandemic.<br><br>This protocol was established as an international collaboration among three dental universities: hadassah school of dental medicine israel, the university of rochester medical centre usa, and the university of pennsylvania usa.<br><br>The details of the virus-t…	aim aim of this paper was to provide safety and operatory protocols for providing dental care during the covid19 pandemic. data sources the protocol is based on summarising the existing literature, published on different aspects of dealing with the pandemic situation. this protocol was established as an international collaboration among three dental universities: hadassah school of dental medicin…	Medline; PMC
2020-06-01	Warnakulasuriya, et al.	https://doi.org/10.1111/odi.13410	protecting dental manpower from covidâ€19 infection	<br><br>While the transmission of covid 19 via human ex-haled droplets and direct contact is clear, the potential for aerosol transmission is a significant risk particularly for dental practices.<br><br>The objective of this brief review is to highlight ways how dental manpower could protect from the spread of disease.	world health organization declared on 11 march, covid 19 as a pandemic infection that has spread rapidly across the globe. covid-19 currently has no known treatment or a vaccine. oral health professionals are at risk of developing covid 19 infection as they come into close contact with patients and accompanying relatives who may be carrying the virus. since january 2020, and by the end of april t…	Medline; PMC
2020-05-21	Barabari, et al.	https://doi.org/10.3390/dj8020053	novel coronavirus (covid-19) and dentistryâ€“a comprehensive review of literature	<br><br>The novel coronavirus (covid-19) pandemic has become a real challenge for healthcare providers around the world and has significantly affected the dental professionals in practices, universities and research institutions.<br><br>The aim of this article was to review the available literature on the relevant aspects of dentistry in relation to covid-19 and to discuss potential impacts of co…	the novel coronavirus (covid-19) pandemic has become a real challenge for healthcare providers around the world and has significantly affected the dental professionals in practices, universities and research institutions. the aim of this article was to review the available literature on the relevant aspects of dentistry in relation to covid-19 and to discuss potential impacts of covid-19 outbreak…	Medline; PMC; WHO
2020-08-21	Turkistani, et al.	https://doi.org/10.4103/jispcd.jispcd_295_20	dental risks and precautions during covid-19 pandemic: a systematic review	<br><br>Objective: to provide dentists and dental team with insights concerning risk and precautions during covid-19 outbreak crisis as it would help in decision making among dental community.<br><br>Restricting dental treatments to only emergency cases and rescheduling all routine visits is advised with careful attention to minimize aerosol generation and following highest level of personal prot…	objective: to provide dentists and dental team with insights concerning risk and precautions during covid-19 outbreak crisis as it would help in decision making among dental community. materials and methods: a comprehensive review of all english and non-english articles was carried out using the available cord-19 dataset with medline via pubmed, cochrane library, google scholar and sciencedirect …	Medline; PMC
2020-08-13	Izzetti, et al.	https://doi.org/10.1111/odi.13606	a perspective on dental activity during covidâ€19: the italian survey.	<br><br>A survey among dental professionals was performed between 6(th)â€13(th) of april, in order to evaluate the status of dental practice during covidâ€19 in italy.<br><br>Materials and methods: an online anonymous questionnaire was administered to retrieve data on the dental procedures performed, the preventive measures adopted, and the predictions on the future changes in dentistry followi…	objectives: during the months of march and april 2020, italy saw an exponential outbreak of covidâ€19 epidemic. dental practitioners were particularly limited in their routine activity, and the sole performance of urgent treatments was strongly encouraged during the peak of the epidemic. a survey among dental professionals was performed between 6(th)â€13(th) of april, in order to evaluate the s…	Medline; PMC; WHO
2020-10-31	BontÃ , et al.	https://doi.org/10.1186/s12913-020-05842-x	covid-19 pandemic and dental hygienists in italy: a questionnaire survey	<br><br>Objective: this online cross-sectional survey assesses the signs/symptoms, the protective measures taken and the awareness and risk perception regarding covid-19 among italian dental hygienists.<br><br>All italian dental hygienists were invited to participate.<br><br>Regarding the confidence to avoid the infection, a statistically significant difference was found among dental hygienists b…	objective: this online cross-sectional survey assesses the signs/symptoms, the protective measures taken and the awareness and risk perception regarding covid-19 among italian dental hygienists. all italian dental hygienists were invited to participate. the ad hoc online questionnaire was divided into four domains: personal data, protective measures (âˆ’before patient arrival; âˆ’in the waiting r…	Medline; PMC
2020-06-26	Ilyas, et al.	https://doi.org/10.1038/s41415-020-1702-8	covid-19 pandemic: the first wave - an audit and guidance for paediatric dentistry	<br><br>Given the unprecedented nature of the current global pandemic, this paper highlights how paediatric dental emergencies can be managed safely and efficiently, as well as new measures which can help reduce transmission of the virus.<br><br>Furthermore, an audit of the current paediatric dental emergencies attending the hospital is presented.<br><br>This highlights the types of cases that pr…	with the use of newly issued guidelines, king's college hospital has developed new standard operating procedures specifically for the covid-19 pandemic. given the unprecedented nature of the current global pandemic, this paper highlights how paediatric dental emergencies can be managed safely and efficiently, as well as new measures which can help reduce transmission of the virus. furthermore, an…	Medline; PMC
2020	Osborne, et al.	https://doi.org/10.5694/mja2.50881	beyond the black stump: rapid reviews of health research issues affecting regional, rural and remote australia	<br><br>This scoping review is an international synthesis of those policies, examining their effectiveness at recruiting and retaining nursing, dental and allied health professionals in rural communities.	chapter 1: retail initiatives to improve the healthiness of food environments in rural, regional and remote communities: objective: to synthesise the evidence for effectiveness of initiatives aimed at improving food retail environments and consumer dietary behaviour in rural, regional and remote populations in australia and comparable countries, and to discuss the implications for future food env…	Medline; WHO
2020-08-12	Benzian, et al.	https://doi.org/10.3389/fmed.2020.00520	a dental response to the covid-19 pandemicâ€”safer aerosol-free emergent (safer) dentistry	<br><br>Almost all dental procedures carry a high infection risk for providers and patients due to the spread of aerosols.<br><br>However, there is no dental service concept for pandemic disaster preparedness or response that might be applied.<br><br>Moreover, pathways to dental care provision in a post-pandemic future with persisting risks are needed.<br><br>We propose safer aerosol-free emergen…	dental services are significantly impacted by the covid-19 pandemic. almost all dental procedures carry a high infection risk for providers and patients due to the spread of aerosols. as a consequence, public health agencies and professional associations have issued guidelines for enhanced infection control and personal protection equipment and have also limited care to urgent or emergency servic…	Medline; PMC
2020-05-02	Maret, et al.	https://doi.org/10.1111/iej.13312	integration of telemedicine into the public health response to covidâ€19 must include dentists	<br><br>Indeed, in additional to the nasal passages the mouth is a privileged place of contamination; urgent or emergent dental care is often invasive and requires aerosolization (ather et al 2020).<br><br>We believe that dental surgeons are at the forefront of practitioner-patient cross-transmission.<br><br>It is imperative that dental surgeons stay abreast of this outbreak and appreciate essent…	dentists are among the medical professionals, who are particularly exposed to covid-19 (meng et al. 2020, yu et al. 2020). indeed, in additional to the nasal passages the mouth is a privileged place of contamination; urgent or emergent dental care is often invasive and requires aerosolization (ather et al 2020). dental practitioners are then exposed to saliva which plays a role in the human-to-hu…	Medline; PMC
2020-06-10	Tarakji, et al.	https://doi.org/10.1111/odi.13487	reactivation of covidâ€19 â€“ 14 days from the onset of symptoms may not be enough to allow dental treatment	<br><br>On the level of dental practice, the risk of cross infection between infected patients and dental professionals is quite alarming.<br><br>The current recommendations suggest that dental treatment of patients with suspected/confirmed coronavirus disease should be postponed for at least 14 days from the onset of symptoms (peng et al., 2020).	the pandemic of coronavirus disease 2019 (covidâ€19) has become a global health disaster (phelan et al., 2020). on the level of dental practice, the risk of cross infection between infected patients and dental professionals is quite alarming. the current recommendations suggest that dental treatment of patients with suspected/confirmed coronavirus disease should be postponed for at least 14 days…	Medline; PMC; WHO
2020-10-19	Castro-Ruiz, et al.	https://doi.org/10.4103/jispcd.jispcd_304_20	povidoneâ€“iodine solution: a potential antiseptic to minimize the risk of covid-19? a narrative review	<br><br>Objectives: patients are mask-free during dental attention.<br><br>In addition, dentists and dental staff after working for hours need to hydrate or eat.<br><br>This article aims to provide a comprehensive review of the published evidence about the use of povidoneâ€“iodine (pvp-i) against sars-cov-2 and to propose a prophylactic protocol for dental attention using pvp-i during the covid-1…	objectives: patients are mask-free during dental attention. in addition, dentists and dental staff after working for hours need to hydrate or eat. removing the mask makes them vulnerable to the risk of contamination. for those cases, a prophylactic decontamination protocol could be useful as an adjunct to the most recommended biosecurity protocols. this article aims to provide a comprehensive rev…	Medline; PMC
2020-10-08	Nasir, et al.	https://doi.org/10.1055/s-0040-1716782	covid-19 perceptional disparity among dental healthcare personnel at king faisal university: applying health belief model	<br><br>More emphasis on the training and preparedness of the dental healthcare personnel is required.	objectives in saudi arabia, more than 100, 000 cases of covid-19 have been reported, and more than 4,000 in al hofuf to date. dental healthcare personnel are at a higher risk of covid-19 due to their exposure to saliva, blood, and aerosol/droplet during their daily practice. their perceptions of covid-19 drive their behaviors. materials and methods a cross-sectional online survey to assess covid-…	Medline; PMC
2020-08-04	Hegde, et al.	https://doi.org/10.4103/jcd.jcd_287_20	clinical protocols in dental practice: post-covid-19	<br><br>The covid-19 pandemic, still on the growth curve, has had a devastating effect on the dental health sector for the past 3 months.<br><br>This has become an area of enormous concern for the dentists professionally and the patients in terms of dental health.<br><br>Dentistry at this point needs a complete structural change to prevent cross-infection among the patients and dentists owing to …	the covid-19 pandemic, still on the growth curve, has had a devastating effect on the dental health sector for the past 3 months. this has become an area of enormous concern for the dentists professionally and the patients in terms of dental health. dentistry at this point needs a complete structural change to prevent cross-infection among the patients and dentists owing to the unique characteris…	Medline; PMC
2020-07-12	Wu, et al.	https://doi.org/10.1111/eje.12561	the impact of covidâ€19 on dental education in north americaâ€”where do we go next?	<br><br>During the covidâ€19 pandemic, the dental education community faced unprecedented challenges.<br><br>In this commentary, we share the perspectives of faculty clinicians, residents and students in academic dental institutions in the united states and canada.<br><br>We discuss covidâ€19â€™s impact on various aspects of academic dentistry including patient care, education, research and rai…	during the covidâ€19 pandemic, the dental education community faced unprecedented challenges. in this commentary, we share the perspectives of faculty clinicians, residents and students in academic dental institutions in the united states and canada. we discuss covidâ€19â€™s impact on various aspects of academic dentistry including patient care, education, research and raise key concerns regard…	Medline; PMC
2020-06-07	Sardella, et al.	https://doi.org/10.1111/odi.13461	whoâ€™s afraid of the big bad wolf? the experience of an oral medicine unit in the time of coronaâ€virus.	<br><br>To cope with the emergency from covidâ€19 (2019â€ncov) and to increase the supply of intensive care beds, all over the world it was necessary to remodel or suspend the deferred and nonâ€urgent inpatient and outpatient activities, including those provided by the dental clinics.	to cope with the emergency from covidâ€19 (2019â€ncov) and to increase the supply of intensive care beds, all over the world it was necessary to remodel or suspend the deferred and nonâ€urgent inpatient and outpatient activities, including those provided by the dental clinics.	Medline; PMC; WHO
2020-05-22	Ferrazzano, et al.	https://doi.org/10.3390/ijerph17103642	covid-19 disease in children: what dentists should know and do to prevent viral spread. the italian point of view	<br><br>To date, despite no universal guidelines are available for dental procedures in pediatric dentistry during covid-19 outbreak, routine dental practice should be postponed and only severe dental emergencies must be treated.<br><br>In the case of a dental emergency, involving a pediatric patient, dentists should be aware of which recommended management protocol can be adopted during the prac…	coronavirus disease 2019 (covid-19) has spread rapidly across the globe, becoming a major public health challenge not for china only, but also for countries around the world. despite worldwide efforts to contain viral spread, the outbreak has not been stopped yet. among healthcare personnel, dentists seem to be at elevated risk of exposure to covid-19. this risk is even more serious in pediatric …	Medline; PMC
2020-06-12	Gurzawska-Comis, et al.	https://doi.org/10.3390/jcm9061833	recommendations for dental care during covid-19 pandemic	<br><br>Dental clinics were suspected to be a hotspot for nosocomial transmission of coronavirus disease 19 (covid-19), yet there has been no clear recommendation about emergency dental care and appropriate personal protective equipment during pandemics.<br><br>In this paper, we aim to summarize recommendations for (i) patient risk assessment, (ii) patient triage, and (iii) measures to prevent in…	dental clinics were suspected to be a hotspot for nosocomial transmission of coronavirus disease 19 (covid-19), yet there has been no clear recommendation about emergency dental care and appropriate personal protective equipment during pandemics. in this paper, we aim to summarize recommendations for (i) patient risk assessment, (ii) patient triage, and (iii) measures to prevent infection of heal…	Medline; PMC
2020-07-17	Chamorro-Petronacci, et al.	https://doi.org/10.3390/ijerph17145139	assessment of the economic and health-care impact of covid-19 (sars-cov-2) on public and private dental surgeries in spain: a pilot study	<br><br>Patients complained more about the fact that only emergency care was available during the state of alarm, in dental surgeries that do not work with insurance companies or franchises.<br><br>By presenting these findings we look to highlight the role that dentists play in society in treating dental emergencies in our surgeries, and this must be recognised and addressed by the relevant autho…	objectives: the covid-19 (sars-cov-2) pandemic is an ongoing public health challenge, also for the dentistry community. the main objective of this paper was to determine the economic and health-care impact of covid-19 on dentists in the autonomous region of galicia (spain). methods: this was a descriptive observational study in which the data was collected by means of a self-administered survey (…	Medline; PMC
2020-05-31	Li, et al.	https://doi.org/10.1111/omi.12289	saliva is a nonâ€negligible factor in the spread of covidâ€19	<br><br>The participants in dental practice confront a particular risk of sarsâ€covâ€2 infection due to close contact with the patients and potential exposure to salivaâ€contaminated droplets and aerosols generated during dental procedures.<br><br>Hence, the control of salivaâ€related transmission in the dental clinic is critical, particularly in the epidemic period of covidâ€19.<br><br>Base…	sarsâ€covâ€2, a novel emerging coronavirus, has caused severe disease (covidâ€19), and rapidly spread worldwide since the beginning of 2020. sarsâ€covâ€2 mainly spreads by coughing, sneezing, droplet inhalation, and contact. sarsâ€covâ€2 has been detected in saliva samples, making saliva a potential transmission route for covidâ€19. the participants in dental practice confront a particula…	Medline; PMC
2020-05-11	Villa, et al.	https://doi.org/10.1111/odi.13364	tele(oral)medicine: a new approach during the covidâ€19 crisis	<br><br>The recent covid-19 pandemic and state's "shelter in place" guidelines have restricted patient's access to dental services, including oral medicine, as well as continuity of clinical education for oral medicine residents.	the recent covid-19 pandemic and state's "shelter in place" guidelines have restricted patient's access to dental services, including oral medicine, as well as continuity of clinical education for oral medicine residents. this has required immediate attention from clinicians and educators.	Medline; PMC; WHO
2020-07-02	Zemouri, et al.	https://doi.org/10.1177/0022034520940288	modeling of the transmission of coronaviruses, measles virus, influenza virus, mycobacterium tuberculosis, and legionella pneumophila in dental clinics	<br><br>The transmission rates of airborne pathogens from patient to dental health care workers are unknown.<br><br>With the outbreaks of infectious diseases, such as seasonal influenza, occasional outbreaks of measles and tuberculosis, and the current pandemic of the coronavirus disease covid-19, it is important to estimate the risks for dental health care workers.<br><br>Airborne infection tran…	dental health care workers are in close contact to their patients and are therefore at higher risk for contracting airborne infectious diseases. the transmission rates of airborne pathogens from patient to dental health care workers are unknown. with the outbreaks of infectious diseases, such as seasonal influenza, occasional outbreaks of measles and tuberculosis, and the current pandemic of the …	Medline; PMC
2020-12-09	Benzian, et al.	https://doi.org/10.1177/0022034520979830	pandemic considerations on essential oral health care	<br><br>Second, not all dental care is essential oral health care, and not all essential care is also urgent, particularly under the specific risk conditions of the pandemic.<br><br>Third, there is a need for criteria, evidence, and consensus-building processes to define which dental interventions are to be included in which category of essential oral health care.	the coronavirus disease 2019 (covid-19) pandemic revealed a lack of consensus on the concept of essential oral health care. we propose a definition of essential oral health care that includes urgent and basic oral health care to initiate a broader debate and stakeholder alignment. we argue that oral health care must be part of essential health care provided by any health system. essential oral he…	Medline; PMC
2020-10-25	Salgado, et al.	https://doi.org/10.3390/healthcare8040429	clinical communication skills training in dental medical education: the covid-19 pandemic challenge	<br><br>Patient-centred care results in patient satisfaction, better outcomes, and less complaints from dental patients.<br><br>Due to the onset of the covid-19 pandemic, the clinical communications skills programme of the pre-graduate course in dental medicine at the university of porto had to be transformed to an online format.	it is very important for healthcare professionals to have good clinical communication skills, especially dentists. patient-centred care results in patient satisfaction, better outcomes, and less complaints from dental patients. due to the onset of the covid-19 pandemic, the clinical communications skills programme of the pre-graduate course in dental medicine at the university of porto had to be …	Medline; PMC
2020-10-19	GonzÃ¡lez-Olmo, et al.	https://doi.org/10.1186/s12903-020-01274-5	oral hygiene habits and possible transmission of covid-19 among cohabitants	<br><br>Background: to find out whether misuse of dental hygiene, in terms of certain dental habits, may facilitate the spread of covid-19 among cohabiting individuals.<br><br>The structured questionnaire consisted of questions covering several areas: sociodemographic data, cross transmission to another person living together, oral hygiene habits during confinement, care and disinfection control …	background: to find out whether misuse of dental hygiene, in terms of certain dental habits, may facilitate the spread of covid-19 among cohabiting individuals. methods: 302 covid-19 infected (pcr +) subjects cohabiting with someone else at home were selected for an observational cross-sectional study. an anonymous online questionnaire was developed using google forms to avoid person-to-person co…	Medline; PMC
2020-10-27	Al et al.	https://doi.org/10.1186/s12903-020-01281-6	post covid-19 lockdown: measures and practices for dental institutes	<br><br>Resuming regular clinical activities at dental premises after the covid-19 lockdown period or post covid-19 is likely to be a challenge for all dental institutes.<br><br>When returning to the dental practice or training, staff and students alike should abide by the new rules and regulations.<br><br>In the process of controlling viral spread, clinical dental facilities face a higher risk o…	resuming regular clinical activities at dental premises after the covid-19 lockdown period or post covid-19 is likely to be a challenge for all dental institutes. when returning to the dental practice or training, staff and students alike should abide by the new rules and regulations. in the process of controlling viral spread, clinical dental facilities face a higher risk of disease transmission…	Medline; PMC
2020-08-14	Ayub, et al.	https://doi.org/10.1038/s41415-020-1920-0	acute endodontic and dental trauma provision during the covid-19 crisis	<br><br>The guidance available regarding treating dental emergencies is currently advice, analgesia and antimicrobials, where indicated in the first instance.<br><br>Unless dental practices have the appropriate ppe and follow strict infection prevention and control guidance, face-to-face consultation may not be possible.<br><br>Covid-19-positive or suspected patients still require treatment at de…	covid-19 (also known as coronavirus) has had a profound impact on dentistry, with all elective treatment grinding to a halt initially and a slow phased return to normal services. the guidance available regarding treating dental emergencies is currently advice, analgesia and antimicrobials, where indicated in the first instance. some patients cannot be managed successfully with this approach and r…	Medline; PMC
2020-09-01	Karia, et al.	https://doi.org/10.1007/s42399-020-00498-4	covid-19 and its modes of transmission	<br><br>The direct mode includes (1) transmission via aerosols formed via surgical and dental procedures and/or in the form of respiratory droplet nuclei; (2) other body fluids and secretions, for example, feces, saliva, urine, semen, and tears; and (3) mother-to-child.	the world health organization recognized sars-cov-2 as a public health concern and declared it as a pandemic on march 11, 2020. over 12 million people have been affected across several countries since it was first recognized. sars-cov-2 is thought to commonly spread via respiratory droplets formed while talking, coughing, and sneezing of an infected patient. as several cases, with an absence of t…	Medline; PMC
[truncated: 4,643 more rows]
